# Supplementary material for: Tetraspanner‐based nanodomains modulate BAR domain‐induced membrane curvature
Source: EMBO Rep. 2023 Oct 30;24(12):e57232. doi: 10.15252/embr.202357232 (PMC10702824; doi:10.15252/embr.202357232)
Supplement: Supplementary file 2 — Movie EV1 [file EMBR-24-e57232-s007.zip › ReadMe_1.txt]

Movie EV1 � Effect of PalmC treatment on lateral organization of the yeast PM. 
Movie with examples of WT and 5x? (5xKO) cells expressing Nce102-mNeGr immediately after addition of 10 �M PalmC. Images are shown in inverted contrast. Time is shown in seconds.
