# Supplementary material for: Tetraspanner‐based nanodomains modulate BAR domain‐induced membrane curvature
Source: EMBO Rep. 2023 Oct 30;24(12):e57232. doi: 10.15252/embr.202357232 (PMC10702824; doi:10.15252/embr.202357232)
Supplement: Supplementary file 3 — Movie EV2 [file EMBR-24-e57232-s010.zip]

Archive with 2 entries (2 files):
- ReadMe_2.txt
- Movie EV2.mp4
