# Supplementary material for: Tetraspanner‐based nanodomains modulate BAR domain‐induced membrane curvature
Source: EMBO Rep. 2023 Oct 30;24(12):e57232. doi: 10.15252/embr.202357232 (PMC10702824; doi:10.15252/embr.202357232)
Supplement: Supplementary file 3 — Movie EV2 [file EMBR-24-e57232-s010.zip › ReadMe_2.txt]

Movie EV2 � Tracking shot through the 3D-rendered representation of a furrow. The structure corresponds to the simulation with N=7 and boundary angle limited to 60� in Fig 8D.
