# Supplementary material for: Tetraspanner‐based nanodomains modulate BAR domain‐induced membrane curvature
Source: EMBO Rep. 2023 Oct 30;24(12):e57232. doi: 10.15252/embr.202357232 (PMC10702824; doi:10.15252/embr.202357232)
Supplement: Supplementary file 4 — Movie EV3 [file EMBR-24-e57232-s014.zip]

Archive with 2 entries (2 files):
- ReadMe_3.txt
- Movie EV3.mp4
