# Supplementary material for: Tetraspanner‐based nanodomains modulate BAR domain‐induced membrane curvature
Source: EMBO Rep. 2023 Oct 30;24(12):e57232. doi: 10.15252/embr.202357232 (PMC10702824; doi:10.15252/embr.202357232)
Supplement: Supplementary file 4 — Movie EV3 [file EMBR-24-e57232-s014.zip › ReadMe_3.txt]

Movie EV3 � Tracking shot through the 3D-rendered representation of an omega-shaped invagination. The structure corresponds to the simulation with N=11 and no boundary angle limitation in Fig 8D.
