# Supplementary material for: Tetraspanner‐based nanodomains modulate BAR domain‐induced membrane curvature
Source: EMBO Rep. 2023 Oct 30;24(12):e57232. doi: 10.15252/embr.202357232 (PMC10702824; doi:10.15252/embr.202357232)
Supplement: Supplementary file 5 — Dataset EV1 [file EMBR-24-e57232-s008.xlsx]

## Sheet: Legend
List of all yeast strains, plasmids and oligonucleotides used in this study

## Sheet: yeast strains
Internal reference	Strain	Genotype/description	Source	comment
GFP fusion library	EY0986 (BY4741 - ATCC 201388)	MATa his3Δ1 leu2Δ0 met15Δ0 ura3Δ0	Huh et al. 2003
RWS2255	BY4741	BY4741: MATa; His3Δ 1; Leu2Δ 0; met15Δ 0; Ura3Δ 0	Euroscarf	Background strain
RWS2256	BY4742	BY4742: MATα ; His3Δ 1; Leu2Δ 0; lys2Δ 0; Ura3Δ 0	Euroscarf	Background strain
RWS3149	BY4741	Sur7-GFP::HIS3MX6_pTL58-pPma1-Sur7-3xHA::Leu2	this study
RWS3176	BY4741	Pil1-GFP::HIS3MX6_pTL58-pPma1-Sur7-3xHA::Leu2	this study
RWS3179	BY4741	pTL58-pPma1-Sur7-3xHA::Leu2	this study
RWS3185	BY4741	Mup1ΔC-GFP::hphNT1_pTL58-pPma1-Sur7-3xHA::Leu2	this study
RWS3321	BY4741	Pil1-mRFPruby::KanMX6_pTL58-pPma1-Ynl194c-5xGA-GFP::Leu2	this study
RWS3322	BY4741	Pil1-mRFPruby::KanMX6_pTL58-pPma1-Fmp45-5xGA-GFP::Leu2	this study
RWS3323	BY4741	Pil1-mRFPruby::KanMX6_pTL58-pPma1-Pun1-5xGA-GFP::Leu2	this study
RWS3340	BY4741	Pil1-mRFPruby::KanMX6_pTL58-pPma1-Sur7-5xGA-GFP::Leu2	this study
RWS3795	BY4741	Sur7-5xGA-mNeonGreen::hphNT1	this study
RWS3797	BY4741	Nce102-5xGA-mNeonGreen::hphNT1	this study
RWS3838	BY4741	Pil1-mRFPruby::KanMX6_pTL58-pPma1-Nce102-GAGA-GFP::Leu2	this study
RWS3949	BY4741	Sur7-HaloTag7::hphNT1	this study
RWS3951	BY4741	Nce102-HaloTag7::hphNT1	this study
RWS4045	BY4741	Pil1-mRFPruby::KanMX6_Tos7-5xGA-mNeonGreen::hphNT1	this study
RWS4053	BY4741	Mup1ΔC-HaloTag7::hphNT1	this study
RWS4170	BY4741	Pil1-mRFPruby::KanMX6_pTL58-pPma1-A08184g-5xGA-GFP::Leu2	this study	from kluyveromyces lactis
RWS4246	BY4741	pTL58-pPma1-Sur7-5xGA-HaloTag::Leu2	this study
RWS4248	BY4741	pTL58-pPma1-Ynl194c-5xGA-HaloTag::Leu2	this study
RWS4249	BY4741	pTL58-pPma1-Fmp45-5xGA-HaloTag::Leu2	this study
RWS4250	BY4741	pTL58-pPma1-Pun1-5xGA-HaloTag::Leu2	this study
RWS4266	BY4741	Δfmp45::_Δpun1::_Δsur7::_Δynl194::_Δtos7::	this study	background strain for all 5xΔ cells
RWS4278	BY4741	Δfmp45::_Δpun1::_Δsur7::_Δynl194::_Δtos7::_Nce102-5xGA-mNeonGreen::hphNT1	this study
RWS4280	BY4741	Δfmp45::_Δpun1::_Δsur7::_Δynl194::_Δtos7::_Nce102-HaloTag::hphNT1	this study
RWS4285	BY4741	Δfmp45::_Δpun1::_Δsur7::_Δynl194::_Δtos7::_Lsp1-HaloTag::hphNT1	this study
RWS4286	BY4741	Δfmp45::_Δpun1::_Δsur7::_Δynl194::_Δtos7::_Pil1-HaloTag::hphNT1	this study
RWS4290	BY4741	Lsp1-HaloTag::hphNT1	this study
RWS4292	BY4741	Pil1-HaloTag::hphNT1	this study
RWS4304	BY4741	Δfmp45::_Δpun1::_Δsur7::_Δynl194::_Δtos7:_Nce102-5xGA-mRFPRuby::natNT2_pTL58-pPma1-Sur7-5xGA-GFP::Leu2	this study
RWS4305	BY4741	Δfmp45::_Δpun1::_Δsur7::_Δynl194::_Δtos7:_Nce102-5xGA-mRFPRuby::natNT2_pTL58-pPma1-Ynl194c-5xGA-GFP::Leu2	this study
RWS4306	BY4741	Δfmp45::_Δpun1::_Δsur7::_Δynl194::_Δtos7:_Nce102-5xGA-mRFPRuby::natNT2_pTL58-pPma1-Fmp45-5xGA-GFP::Leu2	this study
RWS4307	BY4741	Δfmp45::_Δpun1::_Δsur7::_Δynl194::_Δtos7:_Nce102-5xGA-mRFPRuby::natNT2_pTL58-pPma1-Pun1-5xGA-GFP::Leu2	this study
RWS4308	BY4741	Δfmp45::_Δpun1::_Δsur7::_Δynl194::_Δtos7:_Nce102-5xGA-mRFPRuby::natNT2_pTL58-empty::Leu2	this study
RWS4309	BY4741	Δfmp45::_Δpun1::_Δsur7::_Δynl194::_Δtos7:_Nce102-5xGA-mRFPRuby::natNT2_pTL58-pPma1-A08184g-5xGA-GFP::Leu2	this study	from kluyveromyces lactis
RWS4323	BY4741	Lsp1-5xGA-mNeonGreen::hphNT1	this study
RWS4367	BY4741	Δfmp45::_Δpun1::_Δsur7::_Δynl194::_Δtos7:_Nce102-5xGA-mRFPRuby::natNT2_Inp51-5xGA-mNeonGreen::hphNT1	this study
RWS4369	BY4741	Nce102-5xGA-mRFPRuby::natNT2_Inp51-5xGA-mNeonGreen::hphNT1	this study
RWS4408	BY4741	Nce102-5xGA-mRFPruby::natNT2_Mss4-5xGA-mNeonGreen::hphNT1	this study
RWS4410	BY4741	Δfmp45::_Δpun1::_Δsur7::_Δynl194::_Δtos7::_Nce102-5xGA-mRFPruby::natNT2_Mss4-5xGA-mNeonGreen::hphNT1	this study
RWS4422	BY4741/BY4742	BY4741:Sur7-5xGA-yeGFP_BY4742:Sur7-5xGA-mRFPRuby::Nat	this study	diploid yeast strain
RWS4445	BY4741	Nce102-5xGA-mRFPruby::natNT2_pGPD-yeGFP-6xGA-Mss4::KanMX6	this study
RWS4450	BY4741	Pil1-5xGA-mRFPruby::KanMX6_Sur7-5xGA-mNeonGreen::hphNT1	this study
RWS4451	BY4741	Pil1-5xGA-mRFPruby::KanMX6_Pun1-5xGA-mNeonGreen::hphNT1	this study
RWS4453	BY4741	Pil1-5xGA-mRFPruby::KanMX6_Ynl194c-5xGA-mNeonGreen::hphNT1	this study
RWS4454	BY4741	Pil1-5xGA-mRFPruby::KanMX6_Nce102-5xGA-mNeonGreen::hphNT1	this study
RWS4455	BY4741	Pil1-5xGA-mRFPruby::KanMX6_Lsp1-5xGA-mNeonGreen::hphNT1	this study
RWS4484	BY4741	Δfmp45::_Δpun1::_Δsur7::_Δynl194::_Δtos7:_Nce102-5xGA-mRFPRuby::Nat_pGPD-yeGFP-6xGA-Mss4::KanMX6	this study
RWS4507	BY4741	Δfmp45::_Δpun1::_Δsur7::_Δynl194::_Δtos7:_Nce102-5xGA-mRFPRuby::natNT2_pTL58-pPma1-Tos7-5xGA-GFP::Leu2	this study
RWS4588	BY4741	Δfmp45::_Δpun1::_Δsur7::_Δynl194::_Δtos7:_Pil1-5xGA-mNeonGreen::natNT2	this study
RWS4589	BY4741	Pil1-5xGA-mNeonGreen::natNT2	this study
RWS4594	BY4741	Pil1-5xGA-mNeonGreen::natNT2_ Seg1-HaloTag::hphNT1	this study
RWS4595	BY4741	Δfmp45::_Δpun1::_Δsur7::_Δynl194::_Δtos7:_Pil1-5xGA-mNeonGreen::natNT2_Seg1-HaloTag::hphNT1	this study
RWS4598	BY4741	Pil1-5xGA-mNeonGreen::natNT2_ Sur7-HaloTag::hphNT1	this study
RWS4832	BY4741	Δinp51::natNT2_Δinp52::Ura3_Nce102-5xGA-mNeonGreen::hphNT1	this study
RWS4834	BY4741	Δinp51::natNT2_Δinp52::Ura3_Sur7-5xGA-mNeonGreen::hphNT1	this study
RWS4872	BY4741	Δfmp45::_Δpun1::_Δsur7::_Δynl194::_Δtos7:_Lsp1-5xGA-mNeonGreen::hphNT1	this study
RWS4918	BY4741	Δpsd1::natNT2_Δpsd2::Ura3_Sur7-5xGA-mNeonGreen::hphNT1	this study
RWS4958	BY4741	Δfmp45::_Δpun1::_Δsur7::_Δynl194::_Δtos7:_Nce102-HaloTag::hphNT1_pTL58-empty::Leu2	this study
RWS4961	BY4741	Δfmp45::_Δpun1::_Δsur7::_Δynl194::_Δtos7:_Δpil1::natNT2_Nce102-HaloTag::hphNT1	this study
RWS4970	EY0986 (BY4741 - ATCC 201388)	Pil1-GFP::HIS3MX6_pTL58-pPma1-Nce102-3xHA::Leu2	this study	background strains from Huh et al. 2003
RWS4971	EY0986 (BY4741 - ATCC 201388)	Sur7-GFP::HIS3MX6_pTL58-pPma1-Nce102-3xHA::Leu2	this study	background strains from Huh et al. 2003
RWS4978	BY4741	Δfmp45::_Δpun1::_Δsur7::_Δynl194::_Δtos7::_Δnce102::natNT2_Pil1-HaloTag::hphNT1	this study
RWS4999	BY4741	Nce102-5xGA-mRFPRuby::natNT2_pTL58-2xPH(PLCδ)-5xGA-GFP::Leu2	this study
RWS5000	BY4741	Δfmp45::_Δpun1::_Δsur7::_Δynl194::_Δtos7:_Nce102-5xGA-mRFPRuby::natNT2_pTL58-2xPH(PLCδ)-5xGA-GFP::Leu2	this study
RWS5035	BY4741	Δinp51::natNT2_Δinp52::Ura3_pTL58-Sur7-5xGA-HaloTag::Leu2	this study
RWS5037	BY4741	Δnce102::natNT2_pTL58-pPma1-Sur7-5xGA-HaloTag::Leu2	this study
RWS5038	BY4741	Δcho2::Ura3_Δopi3::natNT2_pTL58-pPma1-Sur7-5xGA-HaloTag::Leu2	this study
RWS5039	BY4741	Δcho1::natNT2_pTL58-pPma1-Sur7-5xGA-HaloTag::Leu2	this study
RWS5041	BY4741	Δpsd2::Ura3_Δpsd1::natNT2_pTL58-pPma1-Sur7-5xGA-HaloTag::Leu2	this study
RWS5080	BY4741	Δpil1::natNT2_Sur7-5xGA-HaloTag::hphNT1	this study
RWS5087	BY4741	Pil1-5xGA-HaloTag::hphNT1_pGPD-yeGFP-Seg1::KanMX6	this study
RWS5088	BY4741	Δfmp45::_Δpun1::_Δsur7::_Δynl194::_Δtos7::_Pil1-5xGA-HaloTag::hphNT1_pGPD-yeGFP-Seg1::KanMX6	this study
RWS5097	BY4741	Sur7-5xGA-HaloTag::hphNT1_pGPD-yeGFP-Seg1::KanMX6	this study
RWS5122	BY4741	Pil1-mNeonGreen::hphNT1_pTL58-pPma1-A08184g-5xGA-HaloTag::Leu2	this study
RWS5131	BY4741	pGPD-yeGFP-6xGA-Sur7::natNT2_pTL58-pPma1-Sur7-3xHA::Leu2	this study
RWS5132	BY4741	pGPD-yeGFP-6xGA-Fmp45::natNT2_pTL58-pPma1-Sur7-3xHA::Leu2	this study
RWS5133	BY4741	pGPD-yeGFP-6xGA-Ynl194c::natNT2_pTL58-pPma1-Sur7-3xHA::Leu2	this study
RWS5134	BY4741	pGPD-yeGFP-6xGA-Pun1::natNT2_pTL58-pPma1-Sur7-3xHA::Leu2	this study
RWS5168	BY4741	pGPD-yeGFP-6xGA-Seg1::KanMX6_pTL58-pPma1-Sur7-5xGA-HaloTag::Leu2	this study
RWS5199	BY4741	pTL58-pPma1-Tos7-HaloTag::Leu2	this study
RWS5342	BY4741	Δfmp45::_Δpun1::_Δsur7::_Δynl194::_Δtos7:_Nce102-5xGA-mRFPRuby::natNT2_pTL58-pPma1-Sur7(7-210)-5xGA-GFP::Leu2	this study
RWS5343	BY4741	Δfmp45::_Δpun1::_Δsur7::_Δynl194::_Δtos7:_Nce102-5xGA-mRFPRuby::natNT2_pTL58-pPma1-Sur7(7-302)-5xGA-GFP::Leu2	this study
RWS5344	BY4741	Δfmp45::_Δpun1::_Δsur7::_Δynl194::_Δtos7:_Nce102-5xGA-mRFPRuby::natNT2_pTL58-pPma1-Sur7(1-210)-5xGA-GFP::Leu2	this study
RWS5368	BY4741	pTL58-pPma1-Sur7(1-210)-5xGA-HaloTag::Leu2	this study
RWS5369	BY4741	Δfmp45::_Δpun1::_Δsur7::_Δynl194::_Δtos7_pTL58-pPma1-Sur7(1-210)-5xGA-HaloTag::Leu2	this study
RWS5374	BY4741	Nce102-5xGA-mRFPruby::natNT2_pTL58-pPma1-Sur7-5xGA-GFP::Leu2	this study
RWS5401	BY4741	Pil1-HaloTag::hphNT1_pGPD-yeGFP-6xGA-Mss4::natNT2	this study
RWS5402	BY4741	Δfmp45::_Δpun1::_Δsur7::_Δynl194::_Δtos7_Pil1-HaloTag::hphNT1_pGPD-yeGFP-6xGA-Mss4::natNT2	this study
RWS5409	BY4741	Δfmp45::_Δpun1::_Δsur7::_Δynl194::_Δtos7::_Nce102-HaloTag::hphNT1_pTL58-pPma1-Sur7(7-210)-5xGA-GFP::Leu2	this study
RWS5410	BY4741	Δfmp45::_Δpun1::_Δsur7::_Δynl194::_Δtos7::_Nce102-HaloTag::hphNT1_pTL58-pPma1-Sur7(7-302)-5xGA-GFP::Leu2	this study
RWS5411	BY4741	Δfmp45::_Δpun1::_Δsur7::_Δynl194::_Δtos7::_Nce102-HaloTag::hphNT1_pTL58-pPma1-Sur7(1-210)-5xGA-GFP::Leu2	this study
RWS5412	BY4741	Δfmp45::_Δpun1::_Δsur7::_Δynl194::_Δtos7::_Nce102-HaloTag::hphNT1_pTL58-pPma1-Sur7-5xGA-GFP::Leu2	this study
RWS5424	BY4741	Pil1-5xGA-mRFPruby::KanMX6_pTL58-pPma1-Tos7-5xGA-GFP::Leu2	this study
RWS5432	BY4741	Pil1-5xGA-mRFPruby::KanMX6_Fmp45-5xGA-mNeonGreen::hphNT1	this study
RWS5457	BY4741	Pil1-5xGA-mNeonGreen::natNT2_Sur7-5xGA-mRFPruby::KanMX6	this study
RWS5459	BY4741	Δopi3::natNT2_Δcho2::Ura3_Sur7-5xGA-mNeonGreen::hphNT1	this study
RWS5460	BY4741	Δpil1::natNT2_Sur7-5xGA-mNeonGreen::hphNT1	this study
RWS5461	BY4741	Δcho1::natNT2_Sur7-5xGA-mNeonGreen::hphNT1	this study
RWS5473	BY4741	Nce102-3xHA::KanMX6_pTL58-pPma1-Nce102-5xGA-GFP::Leu2	this study
RWS5488	BY4741	Δfmp45::_Δpun1::_Δsur7::_Δynl194::_Δtos7::_Nce102-5xGA-mNeonGreen::hphNT1_Pil1-5xGA-mRFPruby::natNT2	this study
RWS5545	BY4741	Δfmp45::_Δpun1::_Δsur7::_Δynl194::_Δtos7::_Nce102-Sur7-chimera-5xGA-mNeonGreen::hphNT1	this study
RWS5547	BY4741	Δinp51::natNT2_Δinp52::Ura3_Pil1-HaloTag::hphNT1	this study
RWS5551	BY4741	Sur7-3xHA::KanMX6_pTL58-pPma1-Sur7(1-210)-5xGA-GFP::Leu2	this study
RWS5557	BY4741	Pil1-5xGA-mNeonGreen::hphNT1_pTL58-pPma1-Sur7-5xGA-HaloTag::Leu2	this study
RWS5560	BY4741	Sur7(1-210)-3xHA::KanMX6_pTL58-pPma1-Sur7-5xGA-GFP::Leu2	this study
RWS5561	BY4741	Sur7(1-210)-3xHA::KanMX6_pTL58-pPma1-Sur7(1-210)-5xGA-GFP::Leu2	this study
RWS5604	BY4741	Sur7-5xGA-mNeonGreen::hphNT1_Nce102-5xGA-mRFPruby::natNT2	this study
RWS5612	BY4741	Nce102-5xGA-mNeonGreen::hphNT1_Sur7-5xGA-mRFPruby::natNT2	this study
RWS5613	BY4741	Pil1-5xGA-mNeonGreen::hphNT1_Nce102-5xGA-mRFPruby::natNT2	this study
RWS5625	BY4741	Mup1ΔC-5xGA-mNeonGreen::hphNT1_Nce102-5xGA-mRFPruby::natNT2	this study
RWS5636	BY4741	Δinp51::natNT2_Δinp52::Ura3_Sur7-5xGA-mNeonGreen::hphNT1_Nce102-5xGA-mRFPruby::KanMX6	this study
RWS5661	BY4741	Δinp51::natNT2_Δinp52::Ura3_Nce102-Sur7-chimera-5xGA-mNeonGreen::hphNT1	this study
RWS5665	BY4741	Δnce102::natNT2_Pil1-5xGA-mNeonGreen::hphNT1_Sur7-5xGA-mRFPruby::KanMX6	this study
RWS5679	BY4741	Δinp51::natNT2_Δinp52::Ura3_Nce102-5xGA-mNeonGreen::hphNT1_Sur7-5xGA-mRFPruby::KanMX6	this study
RWS5681	BY4741	Δinp51::natNT2_Δinp52::Ura3_Nce102-Sur7-chimera-5xGA-mNeonGreen::hphNT1_Sur7-5xGA-mRFPruby::KanMX6	this study
RWS5838	BY4741	Pil1-mRFPruby::KanMX6_Nce102-Sur7-chimera-5xGA-mNeonGreen::hphNT1	this study
RWS5840	BY4741	Δinp51::natNT2_Δinp52::Ura3_Pil1-mRFPruby::KanMX6_Nce102-Sur7-chimera-5xGA-mNeonGreen::hphNT1	this study
RWS5842	BY4741	Sur7-mRFPruby::KanMX6_Nce102-Sur7-chimera-5xGA-mNeonGreen::hphNT1	this study
RWS5881	BY4741	Δinp51::natNT2_Δinp52::Ura3_Pil1-mRFPruby::KanMX6_Sur7-5xGA-mNeonGreen::hphNT1	this study
RWS5882	BY4741	Δinp51::natNT2_Δinp52::Ura3_Pil1-mRFPruby::KanMX6_Nce102-5xGA-mNeonGreen::hphNT1	this study

## Sheet: plasmids
Internal reference	Description	Source	comment
RWC0233	pYM25 - 5xGA-yeGFP::hphNT1::AmpR	Janke et al. 2004	for direct C-terminal tagging
RWC0310	pYM38 - 5xGA-mRFPruby::KanMX6::AmpR	modified from Janke et al. 2004	for direct C-terminal tagging
RWC0312	pYM42 - 5xGA-mRFPruby::natNT2::AmpR	modified from Janke et al. 2004	for direct C-terminal tagging
RWC993	pUG72-loxP-PKlURA3-KlURA3-TKlURA3-loxP::Ura+::AmpR	Euroscarf
RWC1081	pYM40-HaloTag::hphNT1::AmpR	modified from Janke et al. 2004	for direct C-terminal tagging
RWC1188	pTL58-pPma1-Sur7-5xGA-GFP::Leu2::AmpR	this study
RWC1189	pYM1 - 3xHA::KanMX6::AmpRR	this study	for direct C-terminal tagging
RWC1219	pTL58-pPma1-Sur7-3xHA::Leu2::AmpR	this study
RWC1259	pTL58-pPma1-Ynl194c-5xGA-GFP::Leu2::AmpR	this study
RWC1260	pTL58-pPma1-Fmp45-5xGA-GFP::Leu2::AmpR	this study
RWC1261	pTL58-pPma1-Pun1-5xGA-GFP::Leu2::AmpR	this study
RWC1293	pYM25-5xGA-mNeonGreen::hphNT1::AmpR	modified from Janke et al. 2004, JB	for direct C-terminal tagging
RWC1295	pYM42-5xGA-mNeonGreen::hphNT1::AmpR	modified from Janke et al. 2004, JB	for direct C-terminal tagging
RWC1313	pTL58-empty[MCS]::Leu2::AmpR	this study (AE)
RWC1333	pTL58-pPma1-Nce102-5xGA-GFP::Leu2::AmpR	this study
RWC1340	pYM-N1 pGPD-yeGFP-6xGA::KanMX6::AmpR	modified from Janke et al. 2004	for direct N-terminal tagging
RWC1411	pTL58-pPma1-A08184g-5xGA-GFP::Leu2::AmpR	this study
RWC1415	pTL58-pPma1-Sur7-5xGA-HaloTag::Leu2::AmpR	this study
RWC1417	pTL58-pPma1-Ynl194c-5xGA-HaloTag::Leu2::AmpR	this study
RWC1418	pTL58-pPma1-Fmp45-5xGA-HaloTag::Leu2::AmpR	this study
RWC1419	pTL58-pPma1-Pun1-5xGA-HaloTag::Leu2::AmpR	this study
RWC1449	pTL58-pPma1-Tos7-5xGA-GFP::Leu2::AmpR	this study
RWC1560	pTL58-pPma1-Tos7-5xGA-HaloTag::Leu2::AmpR	this study
RWC1561	pTL58-2xPH(PLCδ)-5xGA-GFP::Leu2::AmpR	this study
RWC1660	pTL58-pPma1-Sur7(7-210)-5xGA-GFP::Leu2::AmpR	this study
RWC1661	pTL58-pPma1-Sur7(7-302)-5xGA-GFP::Leu2::AmpR	this study
RWC1662	pTL58-pPma1-Sur7(1-210)-5xGA-GFP::Leu2::AmpR	this study
RWC1677	pTL58-pPma1-Sur7(7-210)-5xGA-HaloTag::Leu2::AmpR	this study
RWC1678	pTL58-pPma1-Sur7(7-302)-5xGA-HaloTag::Leu2::AmpR	this study
RWC1679	pTL58-pPma1-Sur7(1-210)-5xGA-HaloTag::Leu2::AmpR	this study

## Sheet: oligonucleotides
Internal reference	Description	Sequence (5´- 3´)
RWS0702	Sur7 S3 fw	CTTCTTCACTATAAGAAAATCACACGAGCGCCCGGACGATGTCTCTGTTCGTACGCTGCAGGTCGAC
RWS0703	Sur7 S2 rev	GAGAGAAGAAAGGGGTATAAATATATATTACAAAGCGGAAAACTTGCGCCATTTAATCGATGAATTCGAGCTCG
RWS0913	S3-NCE102	CCAAGAGAAGAAGAACTGGCCAAGTCGGTGTTCCAACCATTTCCCAAGTCCGTACGCTGCAGGTCGAC
RWS1610	S3 Pil1	CAAGTCGGACACCAGCAAAGTGAGTCTCTTCCCCAACAAACAACAGCTCGTACGCTGCAGGTCGAC
RWS1611	S2 Pil1	CTGCTGGTTTTTTTTTTTTTGTTTCTAATAGATTGTTGATTTATTTTGATTAATCGATGAATTCGAGCTCG
RWS1633	Cho1S1	GTCTATTTGATTCAATCAAAAAACAAAAATAAAACTATATATTAAAAAATGCGTACGCTGCAGGTCGAC
RWS1634	Cho1S2	GTTATATGTACAAATTTTTTTTGACGCCAGGCATGAACAAAAACTACTAATCGATGAATTCGAGCTCG
RWS1656	Psd1 S1	CCTTCTTGGTCGTTATTTTTTGAAGAAGAAGGAAAAGCAAAGCCAGCATGCGTACGCTGCAGGTCGAC
RWS1657	Psd1 S2	GATAATACTATATACAGCAAAATAAATGCTAACTTTACATATGATTGCTTTCAATCGATGAATTCGAGCTCG
RWS2036	Nce102 S1	CGGTTAAAAAAACTTTTCTTCTCAAAGCATACCTAATAACAATATAATCCCATACGTACGCTGCAGGTCGAC
RWS2037	Nce102 S2	GTCCATTTATTATATTCTTAATTGAAAGTGGCGTAAAATTTAAGTTGGTGCGCTTCAATTAATCGATGAATTCGAGCTCG
RWS2518	5’-Sur7(19-42)-PstI	ACTCTGCAGATGATAGTACTACGTCTGGTAGTGTTG
RWS2622	5'-Pil1 S1	GCAGTATTGCAAAGTGAAGAATATATCAGCATCAAGTATATAGTCGTACGCTGCAGGTCGAC
RWS2767	3'-LSP1 S2	CAATATAGAAAGGTTCGAATATATTAATTATTAGAAAAAACTCAATCGATGAATTCGAGCTCG
RWS2768	5'-LSP1 S3	CATCATGTTAGTCAAAACGGTCATACCTCCGGTTCTGAAAACATCCGTACGCTGCAGGTCGAC
RWS2904	5'-Mup1-T1-S3	CTTCTTTGGTGGTGTTTACTACGTTGTTTGGGCCCAATTATTGCCAAGATGGGGCCGTACGCTGCAGGTCGAC
RWS3093	Mup1 S2	GAATGTTCATACGTGATTATAAGAATCGAGATGAGATGGTAAGTACCTTTTTGGTTAATCGATGAATTCGAGCTCG
RWS3444	5'-Seg1-S3	CAAAAGAAAAGAAGGGTAGTTTCGGCAAAAAACTGAAAAAAATCTTTGGTAGAAAGAAACGTACGCTGCAGGTCGAC
RWS3445	3'-Seg1-S2	GCACGAAAAAGAATAAAATACATAACTTGTACAAGGAGAGAATTTCTGCCGAGAGTCCCTAATCGATGAATTCGAGCTCG
RWS3779	5´-PstI-Sur7-Start	ACTCTGCAGATGGTTAAGGTCTGGAATATAGTACTAC
RWS3782	3´-BamHI-woStop-Sur7	ACTGGATCCAACAGAGACATCGTCCGG
RWS3876	3´-Pun1 Test	GCCGTCCTTGTATTTCTCTGC
RWS3877	5´-Pun1 Test	GAGCATTGGTAGGAACTACCAGG
RWS3878	3´-Fmp45 Test	CTAAGGTGCCGGGTATTATTGAC
RWS3879	5´-Fmp45 Test	CAGCCTCAACCTACAACCAC
RWS3881	5´Fhn1 Test	CTCAAGCTCCAGATGTCATCAATC
RWS3882	3´-Ynl194c Test	GTCTAATTCATTGCTGTCGAAATAGTG
RWS3883	5´-Ynl194c Test	CTCGGTGCCTGTAACTGAGG
RWS3884	3´-Ynl194c S2	GTAATCCTAGCTTTAATAATAAGGGAAAAAAAAGCCTCCTTTGCACCCTAATCGATGAATTCGAGCTCG
RWS3885	5´-Ynl194c S3	GGGTTCAAGAGGAACGCGTCTATACTGAACAGAATGTTCCTGTTGTATCACGTACGCTGCAGGTCGAC
RWS3886	3´-Pun1 S2	GAAACGGAACACAAAAATTAATTAATAACCTTGCCTTTTTCAAATTCAATCGATGAATTCGAGCTCG
RWS3887	5´-Pun1 S3	GGCCCACCGTCATCTATGCGAACGCTCCAATTGAGGAAAAACCATTGATTCGTACGCTGCAGGTCGAC
RWS3888	3´-Fmp45 S2	GTAGGAAGAAAAAAAAAATTAGGAAGTATTTTATGGTGATTATTTCCTTCCTAATCGATGAATTCGAGCTCG
RWS3889	5´-Fmp45 S3	GTTAGAACCAGCTGGGGATGGTGGTCTTGCCGGGCCAGTGACGGTACGCGACCGTACGCTGCAGGTCGAC
RWS3890	3´-Fhn1 S2	GATCAACGAAAATTGTACGCGAATTGCCTTTTTTTCAGTCCAGTAGGCTTAATCGATGAATTCGAGCTCG
RWS3891	5´Fhn1-S3	GCAGAAGGAGGGCAAGAAGACAAATGGGCATACCTACAATTTCCCAGGTTCGTACGCTGCAGGTCGAC
RWS3943	Sur7 S1	CTTGACTCCCGTAGATATTGAAGAGACTAAGTATAGTAACGCATATCCGCACAATACTCGTACGCTGCAGGTCGAC
RWS3944	Sur7 S2 new	CTATTATATTGCAGGGGAGAGAAGAAAGGGGTATAAATATATATTACAAAGCGGAAAACTTGCGCCATATCGATGAATTCGAGCTCG
RWS3966	5'UTR_Fmp45	GCAGCCCAACGCGGC
RWS3967	3'del_pet_Fmp45	GAAAAAAAAAATTAGGAAGTATTTTATGGTGATTATTTCCTTCAGCGGTAGATTATAGTGATTAGTGTTACTTG
RWS3968	5'del_pet_Fmp45	CAAGTAACACTAATCACTATAATCTACCGCTGAAGGAAATAATCACCATAAAATACTTCCTAATTTTTTTTTTC
RWS3969	5'UTR_Pun1	CAACATCGCCAGATAGCCG
RWS3970	3'del_pet_Pun1	CACAAAAATTAATTAATAACCTTGCCTTTTTCAAATGCTTATAGCGTCCTTCGATGATG
RWS3971	5'del_pet_Pun1	CATCATCGAAGGACGCTATAAGCATTTGAAAAAGGCAAGGTTATTAATTAATTTTTGTG
RWS3972	5'UTR_Ynl194c	GACGACAAAGAGGGGACTTCTAG
RWS3973	3'del_pet_Ynl194c	GAAAAAAAAGCCTCCTTTGCACCTGATTATTAGAAACGGAAATATATGAGGTTATACTTAATG
RWS3974	5'del_pet_Ynl194c	CATTAAGTATAACCTCATATATTTCCGTTTCTAATAATCAGGTGCAAAGGAGGCTTTTTTTTC
RWS3975	3'UTR_Sur7	GGCTGCGTTGAGACCG
RWS3976	5'UTR_Sur7	GTCTCTAATGGGACCGTGAAGG
RWS3977	3'del_pet_Sur7	GCGGAAAACTTGCGCCATAGTATTGTGCGGATATGCGTTAC
RWS3978	5'del_pet_Sur7	GTAACGCATATCCGCACAATACTATGGCGCAAGTTTTCCGC
RWS3979	S2_knop_new_Ynl194c	GTTATTATTTGTAATCCTAGCTTTAATAATAAGGGAAAAAAAAGCCTCCTTTGCACCGCATAGGCCACTAGTGGATCTG
RWS3980	S1_Ynl194c	GCGATCACGATAAGCATTAAGTATAACCTCATATATTTCCGTTTCTAATAATCACGTACGCTGCAGGTCGAC
RWS3981	S2_knob_new_Pun1	CATATTTAATATGAAACGGAACACAAAAATTAATTAATAACCTTGCCTTTTTCAAATGCATAGGCCACTAGTGGATCTG
RWS3982	S1_Pun1	CAATAGAGAACTATTAAGAAAAAAACAAACACATCATCGAAGGACGCTATAAGCCGTACGCTGCAGGTCGAC
RWS3983	S2_knob_new_Sur7	GAGAGAAGAAAGGGGTATAAATATATATTACAAAGCGGAAAACTTGCGCCATGCATAGGCCACTAGTGGATCTG
RWS3984	S2_knob_new_Fmp45	GTAGGAAGAAAAAAAAAATTAGGAAGTATTTTATGGTGATTATTTCCTTCGCATAGGCCACTAGTGGATCTG
RWS3985	S1_Fmp45	CTTATACTTTCCTTTTTATCCAAGTAACAAGTAACACTAATCACTATAATCTACCGCTCGTACGCTGCAGGTCGAC
RWS4020	3'Nce102-BamHI-BspEI	ACTTCCGGATCCGACTTGGGAAATGGTTGGAACAC
RWS4021	5'PstI-Nce102	ACTCTGCAGATGCTAGCCCTAGCTGATAACATTC
RWS4022	3'Ynl194c-BamHI-BspEI	ACTTCCGGATCCTGATACAACAGGAACATTCTGTTCAG
RWS4023	5'PstI-Ynl194c	ACTCTGCAGATGTCCTACAAAAAGTTTGTGTACTTTATTAAC
RWS4034	5'PstI-Pun1	ACTCTGCAGATGAGGAATTTTTTCACGTTATTTTTTGC
RWS4037	5'PstI-Fmp45	ACTCTGCAGATGATTTTCAAAAGGTTCGTTAATTTGC
RWS4040	5'PstI-Ynl194c	ACTCTGCAGATGTCCTACAAAAAGTTTGTGTACTTTATTAAC
RWS4169	3'-Pun1-BamHI	ACTGGATCCAATCAATGGTTTTTCCTCAATTGG
RWS4170	3'-Fmp45-BamHI	ACTGATCCGTCGCGTACCGTCACTG
RWS4310	Nce102 S2-new	CATTTATTATATTCTTAATTGAAAGTGGCGTAAAATTTAAGTTGGTGCGCTTCAAGCATAGGCCACTAGTGGATCTG
RWS4381	3´Nce102_UTR	GAAGAACAAATTATAATAAAAGAAAGCGGG
RWS4465	3´UTR_Fmp45	GTG TTC GGT ATT ATT CTT ATC TCT ACA GTT AC
RWS4466	5´UTR_Fmp45	GCG CAA TTA ATG CTA CCG TC
RWS4467	3´UTR_Pun1	CTC TTC TCC ATT TTA TGG CCT AAT GTG
RWS4468	5´UTR_Pun1	CCA GCT TAT GAG AAC TGT CAC AG
RWS4469	3´UTR_Ynl194c	CCG AAG CCG TGC TGT G
RWS4470	5´UTR_Ynl194c	GCC TTC GTC ATC ACT AAC TGG
RWS4575	3´Ynl195c_3UTR	GTAACCGATGATTTGATCTACTTTATTCATC
RWS4576	S1_Ynl195c	GAGTCTTCTGCTACACAGCACGGCTTCGGCTACCATATTGACAAATCTTATGACAGGCGTACGCTGCAGGTCGAC
RWS4577	S2_Ynl195c	GGATATAAAAGTATAAGGTTGGTTATAAATAAAAACTGTAGGAAAAACAAAAACTAATCGATGAATTCGAGCTCG
RWS4578	S3_Ynl195c	CGTTCTAAACGCTACTGATCATAGTATTTCGCACCCTGAGAATAAGGTCTTGCATAAGCGTACGCTGCAGGTCGA
RWS5023	Yol019W_S1	CACTCAAGCTATAGCAGAGAAGTTAGTAAACATTAATAGATTATAATATAAGAAAGGCTCGTACGCTGCAGGTCGAC
RWS5024	Yol019W_S4	GACGAATTGTGATAGACCCACAAGGAAGAAAACTACCGAAGAATTTTTCTTCATCATCGATGAATTCTCTGTCG
RWS5025	Yol019W_S2	GTTATTGTGATTTGTAGAATATAAAAAAAAAAAAAGAACCTTCATTTTTCTTTTTTTAATCGATGAATTCGAGCTCG
RWS5026	Yol019W_S3	GAATGCAAAACAAAAACTTGCCCCGAGCTACTACTTCACTGAACAATCCTTACGGATTTAGGCGTACGCTGCAGGTCGAC
RWS5227	3´KLLA_A08184g-BamHI	GGATCCAATCGATTCTTCATCAGATTTTTGAGTTC
RWS5228	5´PstI-KLLA_A08184g	ACTCTGCAGATGAGCGCAGTAGGGTCTATATTG
RWS5351	S2_new_Yol019w	GTTATTGTGATTTGTAGAATATAAAAAAAAAAAAAGAACCTTCATTTTTCTTTTTGCATAGGCCACTAGTGGATCTG
RWS5444	S1/S3 Pil1	CTTTTCCATTGTTAGCAGTATTGCAAAGTGAAGAATATATCAGCATCAAGTATATAGTCGTACGCTGCAGGTCGA
RWS5470	S4-Seg1	CTGCTGTCGGGTCCGCCTGTTCCATTTCTGGTGCAGTTGTTCTTCTTCTAAACATCATCGATGAATTCTCTGTCG
RWS5471	S1/S3-Seg1	CAGCAACACGTAGCCATACCAACCAATTCCACAAATCACCAGCCGTTCGTTCCTAAAACGTACGCTGCAGGTCGA
RWS5478	S2_Sjl2	CATCTAAACAACAGTTATGATACATATTCTATAAATGCGTAATTTTAGTAACACAATATCGATGAATTCGAGCTCG
RWS5479	S1_Sjl2	GAATTGGTGACAAAGGCCACGCAAAGGCAGCAGAATCAAAAACAAATACTCAGTAGCTCGTACGCTGCAGGTCGAC
RWS5486	S2_Sjl1	GAAGGAACGCTAAATAAATATATTTATATATAATCTTTTCACTAATGATCATTTACATCGATGAATTCGAGCTCG
RWS5487	S1_Sjl1	CAGCAAATATTGATAAAGTTGTGTTAATCGTATGAATTCGAAGCACATTTCACTACACGTACGCTGCAGGTCGAC
RWS5568	S2_Inp51	GGAACGCTAAATAAATATATTTATATATAATCTTTTCACTAATGATCATTTACTTAATCGATGAATTCGAGCTCG
RWS5569	S3_Inp51	CTAAAAGAGATCCCAATCCATTCGTTGAGAACGAAGATGAGCCACTTTTTATAGAAAGGCGTACGCTGCAGGTCGAC
RWS5604	Mss4_s4	GATGTTGTCAGATGTAGCGGTACAACTGAAGGAGGTTGTGATCGCAAGACTGACATCATCGATGAATTCTCTGTCG
RWS5605	Mss4_S1	GTTTACACCCCCCGAGACAGTTGCCCTATATCGCTTTTCCCTATCAATAGTTTCTAACTCCGTACGCTGCAGGTCGAC
RWS5612	3'Yol019w-BglII	ACTAGATCTCCTAAATCCGTAAGGATTGTTCAGTG
RWS5637	3'Yol019w_GA_Hind3	ACTAAGCTTGCCCATTGCTCCAGCACCAGCACCAGCACCTGCTCCAGATCTCCTAAATCCGTAAGGATTGTTCAGTG
RWS5638	3'Yol019w_BglII_2	ACTAGATCTCCTAAATCCGTAAGGATTGTTCAGTG
RWS5640	5'PstI-Yol019w_2	ACTCTGCAGATGAAGAAAAATTCTTCGGTAGTTTTCTTC
RWS5646	S4_Inp52	GTTTCTGAAACTATTGCTATCTTTCTAGTTTGCTGTTTCGATAGGAGTATTTTCATCATCGATGAATTCTCTGTCG
RWS5647	S4_Inp51	GTAGTTGTTGGAAGATATTACAATCGACCGTGATCTTCTACCGATGAAGAGTCTCATCATCGATGAATTCTCTGTCG
RWS6268	S1-Psd2-fw	GATGCTGTATCAATTGGTAAAGAATCCTCGATTTTCAGGAGCATCCAACGACGAAGCGTACGCTGCAGGTCGAC
RWS6269	S2-Psd2-rev	GTTTTTTTTTTTTTTCCATTTTGGTAACCACTAACTACAGCCAATTTTTCGGCGGCTTCAATCGATGAATTCGAGCTCG
RWS6270	Psd2-3UTR-fw	TGAGGTTTGGAAGAAGGAGA
RWS6271	Psd2-5UTR-rev	AGTAAACCTTGGGAGAGGG
RWS6272	Psd2-intern-fw	GCCACCTCCACTAGAAGATA
RWS6273	Psd2-intern-rev	GACAACCGATTCCTTAATGC
RWS6407	S1-Opi3-KO-fw	CGTTCTTGGACAGAGCCATAAACAGCAATTGAAGACAACAAGAATAGCGCAAGTCAAGCGCGTACGCTGCAGGTCGAC
RWS6408	S2-Opi3-KO-rev	GAAACGGTAATAGCATAGGCTTCTAACATTATAGAATATATAGAAATAGAGCACTTAATCGATGAATTCGAGCTCG
RWS6501	3'2xPH-PLC-SacI	ACTGAGCTCCTACTTCTGCCGCTGGTCC
RWS6502	5'BamHI-2xPH_PLC	ACTGGATCCAAGTCCGGACTCAGATCCCACG
RWS6503	3'2xPH-PLC-BamHI	ACTGGATCCCTTCTGCCGCTGGTCCATGG
RWS6504	5'PstI-2xPH_PLC	ACTCTGCAGATGAAGTCCGGACTCAGATCCCAC
RWS6716	Sur7_S4	CCTGCTAAAAACAGCAACACTACCAGACGTAGTACTATATTCCAGACCTTAACCATCATCGATGAATTCTCTGTCG
RWS6726	3'Ynl194c_S4	GTAGCCCCTAGTAGAAAGAAAAGGTTAATAAAGTACACAAACTTTTTGTAGGACATCATCGATGAATTCTCTGTCG
RWS6727	3'Fmp45_S4	GCCAGCACCGAGTAGGAATAAAAACACAAGCAAATTAACGAACCTTTTGAAAATCATCATCGATGAATTCTCTGTCG
RWS6728	3'Pun1_S4	GTGCTCCTAGCGAAAATATAGCTGCAAAAAATAACGTGAAAAAATTCCTCATCATCGATGAATTCTCTGTCG
RWS6857	3'Sur7_Intern_new	GGTTGGTTTTCCGTAGCAGC
RWS6858	5'Sur7_Intern_new	CAGGATAAAGACGGGTCGGATAC
RWS6908	3'BamHI-Sur7(210)	ACTGGATCCCCAGAAGACCAGCAGGATAAATTC
RWS6909	5'PstI-Sur7(7)	ACTCTGCAGATGATAGTACTACGTCTGGTAGTGTTGCTG
RWS7368	Nce102_Sur7_s	CAAGAGAAGAAGAACTGGCCAAGTCGGTGTTCCAACCATTTCCCAAGTCATGGTTAAGGTCTGGAATATAGTAC
RWS7370	Sur7_S3-Site_rev	GTCGACCTGCAGCGTACGAACAGAGACATCGTCCGGG
RWS7374	Sur7(1-210)_S3	GGCTTGGGCAAGTGTCTTTTTATGTATCGTGGAATTTATCCTGCTGGTCTTCTGGCGTACGCTGCAGGTCGAC
