# Supplementary material for: Tetraspanner‐based nanodomains modulate BAR domain‐induced membrane curvature
Source: EMBO Rep. 2023 Oct 30;24(12):e57232. doi: 10.15252/embr.202357232 (PMC10702824; doi:10.15252/embr.202357232)
Supplement: Supplementary file 7 — Source Data for Expanded View [file EMBR-24-e57232-s004.zip]

Archive with 114 entries (88 files):
- Figure EV1/
- Figure EV1/EV1A/
- Figure EV1/EV1A/Fmp45GFP-Pil1RFP.tif
- Figure EV1/EV1A/Nce102GFP-Pil1RFP.tif
- Figure EV1/EV1A/Pun1GFP-Pil1RFP.tif
- Figure EV1/EV1A/Sur7GFP-Pil1RFP.tif
- Figure EV1/EV1A/Tos7GFP-Pil1RFP.tif
- Figure EV1/EV1A/Ynl194cGFP-Pil1RFP.tif
- Figure EV1/EV1B/
- Figure EV1/EV1B/EV1B_PearsonMean.xlsx
- Figure EV1/EV1C/
- Figure EV1/EV1C/EV1C_NetworkFactor.xlsx
- Figure EV1/EV1D/
- Figure EV1/EV1D/EV1D_RadialDistance.xlsx
- Figure EV1/EV1D/Fmp45mNeGr_Pil1RFP_cell.tif
- Figure EV1/EV1D/Fmp45mNeGr_Pil1RFP_linear.tif
- Figure EV1/EV1D/Lsp1mNeGr_Pil1RFP_cell.tif
- Figure EV1/EV1D/Lsp1mNeGr_Pil1RFP_linear.tif
- Figure EV1/EV1D/Pun1mNeGr_Pil1RFP_cell.tif
- Figure EV1/EV1D/Pun1mNeGr_Pil1RFP_linear.tif
- Figure EV1/EV1D/Sur7mNeGr_Pil1RFP_cell.tif
- Figure EV1/EV1D/Sur7mNeGr_Pil1RFP_linear.tif
- Figure EV1/EV1D/Tos7mNeGr_Pil1RFP_cell.tif
- Figure EV1/EV1D/Tos7mNeGr_Pil1RFP_linear.tif
- Figure EV1/EV1D/Ynl194cmNeGr_Pil1RFP_cell.tif
- Figure EV1/EV1D/Ynl194cmNeGr_Pil1RFP_linear.tif
- Figure EV1/EV1E/
- Figure EV1/EV1E/EV1E_RadialDistanceFilipin.xlsx
- Figure EV1/EV1E/Filipin_Pil1RFP_linear.tif
- Figure EV1/EV1E/Pil1RFP_Sur7GFP_Filipin_cell.tif
- Figure EV1/EV1E/Sur7GFP_Filipin_linear.tif
- Figure EV1/EV1E/Sur7GFP_Pil1RFP_linear.tif
- Figure EV1/EV1F/
- Figure EV1/EV1F/EV1F_annotation.txt
- Figure EV1/EV1F/EV1F_GFP.jpg
- Figure EV1/EV1F/EV1F_GFP.tif
- Figure EV1/EV1F/EV1F_HA.jpg
- Figure EV1/EV1F/EV1F_HA.tif
- Figure EV2/
- Figure EV2/EV2A/
- Figure EV2/EV2A/A08184gHalo_cell_zoom1.tif
- Figure EV2/EV2A/A08184gHalo_zoom2.tif
- Figure EV2/EV2A/Fmp45Halo_cell_zoom12.tif
- Figure EV2/EV2A/Pun1Halo_cell_zoom2.tif
- Figure EV2/EV2A/Pun1Halo_zoom1.tif
- Figure EV2/EV2A/Sur7Halo_cell.tif
- Figure EV2/EV2A/Sur7Halo_Zoom1.tif
- Figure EV2/EV2A/Sur7Halo_Zoom2.tif
- Figure EV2/EV2A/Tos7Halo_cell.tif
- Figure EV2/EV2A/Tos7Halo_cell_zoom12.tif
- Figure EV2/EV2A/Ynl194cHalo_cell_zoom12.tif
- Figure EV2/EV2B/
- Figure EV2/EV2B/top_merge.tif
- Figure EV2/EV2B/top_Pil1mNeGr.tif
- Figure EV2/EV2B/top_Sur7Halo.tif
- Figure EV2/EV2C/
- Figure EV2/EV2C/Sur7Halo_AbA_STED.tif
- Figure EV2/EV2C/Sur7Halo_Dcho1_STED.tif
- Figure EV2/EV2C/Sur7Halo_Dcho2Dopi3_STED.tif
- Figure EV2/EV2C/Sur7Halo_Dpsd1Dpsd2_STED.tif
- Figure EV2/EV2C/Sur7Halo_WT_STED.tif
- Figure EV2/EV2C/Sur7mNeGr_AbA_TIRF.tif
- Figure EV2/EV2C/Sur7mNeGr_Dcho1_TIRF.tif
- Figure EV2/EV2C/Sur7mNeGr_Dcho2Dopi3_TIRF.tif
- Figure EV2/EV2C/Sur7mNeGr_Dpsd1Dpsd2_TIRF.tif
- Figure EV2/EV2C/Sur7mNeGr_WT_TIRF.tif
- Figure EV2/EV2D/
- Figure EV2/EV2D/EV2D_NetworkFactor.xlsx
- Figure EV3/
- Figure EV3/EV3 A/
- Figure EV3/EV3 A/blot.tif
- Figure EV3/EV3 A/Blot_annotated.jpg
- Figure EV3/EV3 A/marker.tif
- Figure EV3/EV3 B/
- Figure EV3/EV3 B/Seg1OE_5xKO_medial_zoom.tif
- Figure EV3/EV3 B/Seg1OE_5xKO_top.tif
- Figure EV3/EV3 B/Seg1OE_WT_medial_zoom.tif
- Figure EV3/EV3 B/Seg1OE_WT_top.tif
- Figure EV3/EV3 C/
- Figure EV3/EV3 C/endtoend_contour_5xKO_Seg1OE.xlsx
- Figure EV4/
- Figure EV4/EV4A/
- Figure EV4/EV4A/TEM_Detail_5xKO_1.tif
- Figure EV4/EV4A/TEM_Detail_5xKO_1b.tif
- Figure EV4/EV4A/TEM_Detail_5xKO_2.tif
- Figure EV4/EV4A/TEM_Detail_5xKO_3.tif
- Figure EV4/EV4A/TEM_Detail_WT_1.tif
- Figure EV4/EV4A/TEM_Detail_WT_2.tif
- Figure EV4/EV4A/TEM_Detail_WT_3.tif
- Figure EV4/EV4B/
- Figure EV4/EV4B/TEM_5xKO_Seg1OE.tif
- Figure EV4/EV4C/
- Figure EV4/EV4C/5xKO_serial_1_9x.tif
- Figure EV4/EV4C/5xKO_serial_2_8x.tif
- Figure EV4/EV4D/
- Figure EV4/EV4D/Nce102mNeGr_FM464.tif
- Figure EV5/
- Figure EV5/EV5A/
- Figure EV5/EV5A/KO_Nce102-Sur7mNeGr_CMO_cell.tif
- Figure EV5/EV5A/KO_Nce102-Sur7mNeGr_CMO_linear.tif
- Figure EV5/EV5A/KO_Nce102mNeGr_CMO_cell.tif
- Figure EV5/EV5A/KO_Nce102mNeGr_CMO_linear.tif
- Figure EV5/EV5A/WT_Nce102mNeGr_CMO_cell.tif
- Figure EV5/EV5A/WT_Nce102mNeGr_CMO_linear.tif
- Figure EV5/EV5A/WT_Sur7mNeGr_CMO_cell.tif
- Figure EV5/EV5A/WT_Sur7mNeGr_CMO_linear.tif
- Figure EV5/EV5B/
- Figure EV5/EV5B/EV5B_RadialDistance.xlsx
- Figure EV5/EV5C/
- Figure EV5/EV5C/GrowthAssay_AbA.tif
- Figure EV5/EV5C/GrowthAssay_Ctrl.tif
- Figure EV5/EV5C/GrowthAssay_CW.tif
- Figure EV5/EV5D/
- Figure EV5/EV5D/Sur7Halo_1Msorb_cell_zoom.tif
