# Supplementary material for: Tetraspanner‐based nanodomains modulate BAR domain‐induced membrane curvature
Source: EMBO Rep. 2023 Oct 30;24(12):e57232. doi: 10.15252/embr.202357232 (PMC10702824; doi:10.15252/embr.202357232)
Supplement: Supplementary file 7 — Source Data for Expanded View [file EMBR-24-e57232-s004.zip › Figure EV1/EV1B/EV1B_PearsonMean.xlsx]

## Sheet: EV1B Pearson Mean
Figure EV1B	Pearson Mean of indicated tetraspanner with Pil1-RFP
Sur7	Pun1	Ynl194c	Fmp45	Tos7	Nce102
0.604086	0.316136	0.846977	0.800959	-0.377737	0.867449
0.713845	0.64154	0.838482	0.672799	-0.261545	0.70103
0.674588	0.29698	0.839741	0.518775	-0.300129	0.89511
0.697574	-0.0793311	0.545591	0.734093	0.0684875	0.904748
0.598992	0.0782154	0.586131	0.887026	0.196686	0.874739
0.636353	0.437944	0.675505	0.694309	-0.216136	0.875969
0.827241	0.77155	0.847371	0.618273	0.513961	0.888432
0.773774	0.284275	0.841854	0.749887	0.214511	0.900867
0.86684	0.750879	0.594745	0.801974	0.484714	0.854978
0.536821	0.550188	0.536815	0.375909	0.341786	0.956456
0.782277	0.311073	0.646872	0.675103	0.158344	0.185976
0.866063	0.590035	0.65393	0.74482	0.461693	0.871057
0.842748	0.0149128	0.617071	0.759578	-0.200151	0.860868
0.63828	0.231376	0.634881	0.597558	0.062935	0.853163
0.919131	0.504368	0.583274	0.544432	0.409124	0.515024
0.830148	0.347432	0.738165	0.476038	-0.0329029	0.880054
0.769899	0.445553	0.718738	0.712296	0.371105	0.871532
0.803435	0.612537	0.631602	0.6725	-0.391527	0.861615
0.74814	0.383905	0.538893	0.771362	0.614411	0.823781
0.801513	0.382032	0.216862	0.0419756	0.318469	0.877334
0.750727	0.306209	0.324862	0.669242	-0.250597	0.827477
0.285961	0.443159	0.440394	0.779259	-0.551766	0.733632
0.656103	0.430837	0.652683	0.603097	-0.201233	0.932812
0.538732			0.243542	-0.335234	0.861199
0.62009			0.854544	-0.148264	0.884197
0.741391			0.808561	-0.169024	0.80785
0.898802			0.555597	0.816686	0.533814
0.615674			0.674606	0.284509	0.492846
0.860126			0.364523	0.170334	0.549472
			0.267852	0.0384585	0.588678
				0.357865	0.772569
				-0.447942	0.767078
				-0.839458	0.882049
				-0.212233	0.937264
				0.481899	0.911365
				0.0630446	0.857105
				0.532348	0.879918
				0.246133	0.88715
					0.778292
					0.837709
					0.865127
					0.852576
					0.872153
					0.740602
					0.872251
					0.841941
					0.864739
					0.978572
					0.777111
