# Supplementary material for: Tetraspanner‐based nanodomains modulate BAR domain‐induced membrane curvature
Source: EMBO Rep. 2023 Oct 30;24(12):e57232. doi: 10.15252/embr.202357232 (PMC10702824; doi:10.15252/embr.202357232)
Supplement: Supplementary file 7 — Source Data for Expanded View [file EMBR-24-e57232-s004.zip › Figure EV1/EV1C/EV1C_NetworkFactor.xlsx]

## Sheet: EV1C Network Factor
Figure EV1C	Network factors of tetraspanners endogenously tagged with GFP
Sur7	Pun1	Fmp45	Ynl194c	Tos7	Nce102
0.0797282	0.196216	0.0949602	0.0615509	0.177509	0.0360741
0.0764493	0.206413	0.0911081	0.126761	0.160771	0.0361156
0.0429197	0.163035	0.0905994	0.159282	0.28023	0.0403475
0.0426358	0.0994341	0.106626	0.0749317	0.0678797	0.0439357
0.0439038	0.153595	0.0893239	0.0739291	0.0961581	0.0474341
0.0288727	0.0856047	0.0564832	0.123898	0.0983527	0.0563188
0.0398981	0.155392	0.107771	0.0933017	0.180732	0.0608145
0.0227143	0.15636	0.074747	0.0763365	0.215698	0.0693844
0.0297992	0.266949	0.0658693	0.0603758	0.130708	0.0738358
0.0755411	0.168975	0.0573333	0.0556085	0.173135	0.0757193
0.0257006	0.195004	0.0829416	0.0741237	0.238344	0.0426407
0.0375033	0.113097	0.0726302	0.0669428	0.104258	0.0532869
0.0294979	0.165734	0.0807216	0.128003	0.0781545	0.0578608
0.0679676	0.23296	0.0544834	0.0837653	0.162565	0.0608774
0.0349693	0.173152	0.118272	0.140848	0.148357	0.0614223
0.0420365	0.194866	0.0467819	0.137992	0.110705	0.0338999
0.0291827	0.146722	0.120317	0.110231	0.264676	0.0456098
0.0313768	0.139327	0.0742195	0.0737058	0.195629	0.0574011
0.0422013	0.149068	0.0973373	0.0858812	0.112912	0.0594931
0.0333004	0.142185	0.123691	0.0733232	0.1228	0.0642133
0.0361049	0.0852346	0.0698903	0.0697996	0.047802	0.0642337
0.0205737	0.166214	0.0809097	0.0595571	0.193464	0.0658757
0.0112132	0.295022	0.0643876	0.09391	0.0882905	0.0694203
0.0599092	0.16215	0.0853758	0.109293	0.139894	0.0761063
0.0466349	0.180438	0.14522	0.0854113	0.18945	0.138657
0.103781	0.206328	0.088449	0.0973714	0.149131	0.0465872
0.0893156	0.186983	0.0957724	0.0748474	0.141801	0.0543261
0.0829426	0.16242	0.0723131	0.0525786	0.156821	0.0591505
0.0891139	0.125929	0.0687032	0.0771943	0.137727	0.0657462
0.064781	0.0961918	0.0891241	0.0755786	0.261407	0.0745194
0.0680109	0.284842	0.108673	0.0972483	0.149541	0.0917985
0.0238686	0.261307	0.152049	0.127222	0.168156	0.118889
0.0427019	0.236545	0.12549	0.0802338	0.177596	0.037449
0.0717152	0.145646	0.0909062	0.137719	0.199934	0.0410895
0.0228925	0.23071	0.127285	0.160831	0.189252	0.0426264
0.0660894	0.0818518	0.083809	0.0967645	0.063217	0.0445388
0.0219729	0.0717583	0.0968254	0.0625385	0.211171	0.0459109
0.0540578	0.104189	0.0885829	0.0560466	0.0466048	0.0474895
0.0334089	0.168373	0.0924218	0.0464724	0.195363	0.0509548
0.0189084	0.167922	0.0844771	0.0411867	0.225267	0.0556979
0.0261158	0.208747	0.12672	0.059803	0.282163	0.0562979
0.051342	0.0699722	0.096447	0.0766575	0.0955372	0.0572476
0.0409389	0.199296	0.0684256	0.0652945	0.261846	0.0593051
0.0344597	0.184408	0.154112	0.0604103	0.221024	0.0625134
0.0439819	0.114352	0.143132	0.0400929	0.138099	0.0646803
0.0609037	0.228792	0.192151	0.081711	0.111415	0.0737695
0.0216485	0.237005	0.150071	0.0791659	0.245604	0.0750785
0.0351205	0.174466	0.119623	0.0816104	0.17067	0.0778464
0.0300413	0.126322	0.072237	0.0501741	0.2165	0.152268
0.0393951	0.20239	0.104981	0.0686698	0.218296	0.02715
0.0822362	0.184612	0.0909233	0.091284	0.292854	0.0470967
0.0275756	0.118116	0.0906471	0.0594403	0.283285	0.0702625
0.0424876	0.173709	0.0800617	0.0415999	0.273672	0.085437
0.0840105	0.231561	0.0845028	0.0981853	0.19721	0.104442
0.0165539	0.107192	0.125204	0.0494224	0.207122	0.0599584
0.0298731	0.132609	0.089927	0.0955212	0.147081	0.066561
0.0379633	0.116137	0.148683	0.0611726	0.135882	0.0803712
0.0820842	0.174918	0.061406	0.080325	0.239133	0.0928473
0.0510965	0.226824		0.0538233	0.236922	0.109414
0.101345	0.113015			0.184586	0.110874
0.0348138	0.194756			0.337812	0.0435703
0.0316386	0.232441			0.178023	0.0470927
0.0263296	0.240474			0.207783	0.0554818
0.0260839	0.102092			0.203434	0.0661494
0.0262811	0.23514			0.142266	0.0804925
0.0692013	0.0892737			0.140887	0.0847309
0.0340088	0.0842837			0.19627	0.125898
0.0437326	0.0938363			0.405691	0.0333934
0.0575963	0.164609			0.24423	0.0424235
0.0294652	0.31482			0.322023	0.0768856
0.0289793	0.29317			0.171699	0.0794711
0.0485776	0.335667			0.121842	0.104326
0.0491522	0.121226			0.103984	0.0476497
0.0309573	0.171908			0.129896	0.0778308
0.0189092	0.0941989			0.151149	0.0782483
0.0365904	0.317068			0.110127	0.0827493
0.0860137	0.0742846			0.144046	0.103057
0.0333255	0.198855			0.0904923	0.160452
0.0128252	0.195374			0.138548	0.0257771
0.019983	0.120003			0.291233	0.0379456
0.0610704	0.142384			0.0945104	0.0382443
0.0157754	0.158208			0.192677	0.0443108
0.0375317	0.168527			0.152517	0.065679
0.0219947	0.109823			0.330538	0.0690418
0.0197606	0.147247			0.264215	0.0729669
0.0480224	0.182568			0.25299	0.076775
0.0313257	0.0996447			0.0889565	0.110665
0.0591028	0.106965			0.150707	0.0459953
0.0218278	0.363805			0.220958	0.055998
0.0624857	0.219303			0.0930723	0.0669114
0.0891266	0.105368			0.252575	0.0720603
0.0346663	0.0521361			0.128126	0.0750388
0.0524865	0.103795			0.216948	0.0769409
0.0257927	0.223934			0.134133	0.0771802
0.0717155	0.0727451			0.19711	0.0841863
0.0424235	0.200165			0.275099	0.0923529
0.0561193	0.196387			0.411331	0.104083
0.0675387	0.173615			0.310823	0.128691
0.0717079	0.301352			0.370552
0.0618691	0.201885			0.19891
0.0663988	0.109434			0.207204
0.0199362	0.16312			0.0821901
0.0184168	0.235838			0.327304
0.0341674	0.152763			0.218197
0.043535	0.117709			0.253006
0.0641869	0.141252			0.129215
0.0668437	0.184318			0.242926
0.0707318	0.0993885
0.0371531	0.168679
0.0346833	0.147996
0.0614623	0.167073
0.0241137	0.192515
0.0203088	0.262281
0.0480662	0.16157
0.059121	0.351399
0.05446	0.212795
0.0801827	0.0783047
0.0734571	0.162966
0.0181571	0.168177
0.0353791	0.167183
	0.115523
	0.130528
	0.18276
	0.224343
	0.211004
	0.183501
	0.170969
	0.23807
	0.188376
	0.166101
	0.144058
	0.228336
	0.203937
	0.218873
	0.281009
	0.10363
	0.0916618
	0.175212
	0.22162
	0.139403
	0.170285
	0.192795
	0.201904
	0.0653517
	0.105324
	0.204445
	0.113677
