# Supplementary material for: Tetraspanner‐based nanodomains modulate BAR domain‐induced membrane curvature
Source: EMBO Rep. 2023 Oct 30;24(12):e57232. doi: 10.15252/embr.202357232 (PMC10702824; doi:10.15252/embr.202357232)
Supplement: Supplementary file 7 — Source Data for Expanded View [file EMBR-24-e57232-s004.zip › Figure EV1/EV1D/EV1D_RadialDistance.xlsx]

## Sheet: EV1D Radial Distance
Figure EV1D	Radial distacne of indicated GFP fusions to Pil1-RFP						in nm (82 nm per Pixel)
Sur7	Pun1	Fmp45	Ynl194c	Tos7	Lsp1
82	82	82	82	82	0
82	164	0	82	82	82
0	-82	-82	0	82	82
82	164	0	82	0	82
82	164	0	82	-82	0
246	246	82	82	82	0
82	-410	0	164	82	0
82	164	0	164	164	-82
0	-82	0	0	0	0
82	-82	82	0	82	-82
82	-82	0	82	0	82
0	82	82	0	82	0
82	0	0	82	0	0
0	0	82	164	0	-82
0	-82	0	82	-82	0
0	82	0	164	-82	82
82	82	82	82	0	0
82	82	0	164	-82	0
0	82	82	82	0	-82
82	164	82	82	164	82
0	0	0	-82	0	82
82	0	-82	82	82	0
0	82	82	164	82	0
82	0	82	82	0	0
82	82	82	82	164	0
82	-82	82	0	82	0
82	0	82	82	0	0
82	164	82	0	-82	0
0	164	82	82	328	0
0	82	82	164	0	0
82	0	0	82	164	0
0	0	82	82	-82	0
82	-82	410	0	0	0
164	82	82	82	-246	0
82	0	82	82	-82	0
164	82	246	82	-82	0
0	0	0	164	82	0
82	0	82	0	-82	0
0	164	82	0	0	0
82	164	0	82	0	0
82	-82	82	0	82	0
0	164	82	82	0	0
0	164	164	164	82	-82
82	164	410	82	-82	0
82	164	82	0	164	-82
0	164	82	82	82	0
0	246	246	82	82	-82
0	0	82	164	82	0
82	164	164	0	82	0
-82	82	82	0	82	-82
-164	0	0	82	82	-82
82	-82	82	-82	82	0
82	-246	164	82	0	82
82	164	0	0	82	82
82	82	82	0	0	-82
164	82	0	0	82	0
82	0	0	0	82	-82
82	82	0	164	82	0
82	0	0	82	0	82
164	82	82	82	164	0
82	82	0	0	164	0
82	246	82	0	0	0
82	82	0	82	82	-82
0	82	82	164	0	82
0	0	82	82	82	0
82	82	0	164	0	0
164	82	164	0	246	0
82	0	82	164	164	-82
82	164	0	164	164	0
0	82	0	82	246	0
0	82	82	164	246	0
82	82	82	0	164	0
82	0	0	164	0	0
82	0	0	0	0	0
82	82	0	0	164	0
82	0	0	0	0	0
0	82	82	0	82	0
82	0	0	82	0	0
82	0	0	0	0	-82
0	82	-164	82	-82	82
0	82	82	0	0	0
82	164	82	82	0	0
82	164	0	82	82	0
82	0	0	0	82	-82
82	82	82	82	164	0
82	82	82	82	-82	0
82	82	82	82	164	0
82	82	0	82	0	82
82	82	0	82	0	0
82	82	0	0	0	0
82	0	82	82	82	0
82	0	82	82	0	0
82	82	0	0	0	-82
82	82	0	82	-164	0
0	82	82	0	246	0
82	82	82	0	82	0
82	82	0	0	-82	0
82	164	0	82	82	0
82	82	82	82	0	0
82	82	0	0	82	82
82	164	0	82	0	0
82	0	0	82	0	82
82	82	0	82	82	0
82	164	82	82	0	0
82	82	82	82	0	0
0	82	-82	0	82	0
82	82	82	82	0	82
0	164	82	82	-82	0
82	328	82	0	82	0
82	82	82	0	82	0
82	0	82	82	164	0
82	82	82	0	82	0
0	82	0	82	0	-82
82	0	0	0	-82	0
82	82	0	0	82	0
0	82	82	82	164	-82
0	82	0	82	82	0
82	0	82	0	0	-82
82	82	82	82	82	-82
82	82	0	82	82
82	82	82	82	82
82	82		82	164
0	82		0
164	164		82
82	82		0
82	82		0
0	0		0
82	82		82
82	0		82
82	82		82
82	82		82
82	82		82
	82		164
	0		82
	82
	0
	0
	0
	82
	0
	164
	-82
	-82
	82
	82
	82
	-82
	82
	82
	82
	0
	164
	82
	164
	492
	-82
	0
	82
