# Supplementary material for: Tetraspanner‐based nanodomains modulate BAR domain‐induced membrane curvature
Source: EMBO Rep. 2023 Oct 30;24(12):e57232. doi: 10.15252/embr.202357232 (PMC10702824; doi:10.15252/embr.202357232)
Supplement: Supplementary file 7 — Source Data for Expanded View [file EMBR-24-e57232-s004.zip › Figure EV1/EV1E/EV1E_RadialDistanceFilipin.xlsx]

## Sheet: EV1E Radial Distance Filipin
Figure EV1E	Radial distance of Filipin and MCC markers				in nm (82 nm per Pixel)
Sur7GFP-Pil1RFP	Sur7GFP-Filipin	Filipin-Pil1RFP
128	64	-64
64	-64	-128
64	-64	-128
64	0	-64
128	-128	-256
256	-320	-576
192	0	-192
64	-64	-128
64	64	0
64	0	-64
-64	64	128
0	-128	-128
64	64	0
0	0	0
128	0	-128
0	64	64
64	0	-64
64	0	-64
0	0	0
0	0	0
128	64	-64
192	-64	-256
320	0	-320
512	448	-64
64	128	64
192	0	-192
192	64	-128
192	0	-192
128	64	-64
128	0	-128
64	64	0
448	0	-448
64	-64	-128
64	0	-64
192	576	384
128	0	-128
128	64	-64
192	0	-192
128	0	-128
320	128	-192
128	-64	-192
0	-128	-128
128	64	-64
64	0	-64
128	0	-128
128	0	-128
128	64	-64
64	0	-64
64	0	-64
128	-64	-192
128	64	-64
-384	-448	-64
-256	-384	-128
-64	-320	-256
64	128	64
128	0	-128
128	0	-128
192	64	-128
256	0	-256
320	0	-320
64	-64	-128
128	64	-64
192	0	-192
128	0	-128
64	64	0
128	64	-64
128	0	-128
128	64	-64
128	64	-64
64	-64	-128
128	0	-128
192	-64	-256
64	64	0
128	64	-64
64	-128	-192
0	64	64
64	0	-64
192	-64	-256
192	-64	-256
0	0	0
64	64	0
128	128	0
128	64	-64
128	0	-128
0	64	64
64	0	-64
-128	-64	64
256	0	-256
64	0	-64
192	64	-128
128	64	-64
192	0	-192
0	64	64
192	-64	-256
64	64	0
64	64	0
64	-64	-128
704	0	-704
192	0	-192
64	-64	-128
64	64	0
64	0	-64
0	0	0
0	-128	-128
0	0	0
448	0	-448
64	0	-64
64	0	-64
128	128	0
0	0	0
64	-64	-128
0	0	0
128	0	-128
64	64	0
128	64	-64
128	64	-64
64	64	0
128	-64	-192
128	0	-128
64	0	-64
128	0	-128
128	64	-64
64	0	-64
128	-64	-192
192	128	-64
64	0	-64
192	448	256
192	64	-128
128	0	-128
64	64	0
192	64	-128
128	0	-128
0	64	64
384	0	-384
256	0	-256
256	0	-256
256	0	-256
-320	0	320
64	0	-64
64	192	128
64	-128	-256
64	0	-64
128	-64	-128
64	0	-64
64	128	64
64	128	64
64	0	-256
64	-64	-192
256	192	192
128	0	-192
0	-64	-192
192	0	-128
128	128	0
128	-192	0
128	64	0
128	-64	0
64	0	0
128	64	0
192	192	0
0	-64	0
128	128	0
128	-64	0
64	-128	0
192	-64	0
64	128	0
128	0	0
64	64	0
192	64	0
128	-128	0
128	-64	0
128	128	0
64	64	0
128	64	0
0	-192	0
128		0
192		0
