# Supplementary material for: Tetraspanner‐based nanodomains modulate BAR domain‐induced membrane curvature
Source: EMBO Rep. 2023 Oct 30;24(12):e57232. doi: 10.15252/embr.202357232 (PMC10702824; doi:10.15252/embr.202357232)
Supplement: Supplementary file 7 — Source Data for Expanded View [file EMBR-24-e57232-s004.zip › Figure EV1/EV1F/EV1F_annotation.txt]

For Western Blot raw data original images are included as tiff files(seperate for GFP and HA blots). All relevant lanes are labeled and annotated in jpg files that contain all information (naming of tiff and jpg files are equivalent).
