# Supplementary material for: Tetraspanner‐based nanodomains modulate BAR domain‐induced membrane curvature
Source: EMBO Rep. 2023 Oct 30;24(12):e57232. doi: 10.15252/embr.202357232 (PMC10702824; doi:10.15252/embr.202357232)
Supplement: Supplementary file 7 — Source Data for Expanded View [file EMBR-24-e57232-s004.zip › Figure EV2/EV2D/EV2D_NetworkFactor.xlsx]

## Sheet: EV2D Network Factor
Figure EV2D	Network factor for Sur7mNeGr in indicated strains and treatments
WT	Dpsd1Dpsd2	Dcho1	Dcho2Dopi3	5µM AbA
0.061738	0.0353026	0.0139761	0.0341007	0.0765627
0.0596791	0.0292063	0.0357032	0.0608061	0.104427
0.0510192	0.0305531	0.0364717	0.0549855	0.0717669
0.0449507	0.0446165	0.103003	0.0882198	0.111676
0.0406674	0.0465518	0.015093	0.104385	0.0555294
0.0403479	0.0246738	0.0676025	0.101961	0.0309273
0.0388946	0.0631806	0.0305815	0.060596	0.0475737
0.0325363	0.045303	0.0329979	0.17381	0.0683683
0.0320739	0.033768	0.0230912	0.0580372	0.0512006
0.0270093	0.0233583	0.0080928	0.0919802	0.0453555
0.0245962	0.0240591	0.0186432	0.0545819	0.0852791
0.0240072	0.0193318	0.0167795	0.0644596	0.0749109
0.0734116	0.0262028	0.047598	0.0592799	0.111491
0.0526515	0.0249405	0.138306	0.120207	0.166786
0.0504589	0.029984	0.0266873	0.105418	0.137643
0.0488796	0.0388351	0.0824306	0.0542738	0.0951182
0.0481575	0.0124551	0.0501161	0.0882861	0.0779647
0.0451905	0.0434803	0.0567103	0.114821	0.0666487
0.0428584	0.0425052	0.0474621	0.0564696	0.0670345
0.0417749	0.0519437	0.025096	0.0856138	0.0420124
0.0401646	0.0353826	0.0228629	0.050346	0.04944
0.0380638	0.0510672	0.0686861	0.0633913	0.05585
0.03438	0.0358247	0.0228701	0.0545083	0.0371765
0.0341885	0.0596287	0.0319531	0.0685946	0.0318254
0.0305389	0.0426019	0.0232015	0.0777956	0.0508796
0.0237132	0.0275992	0.0193617	0.0746915	0.0654564
0.0162648	0.0419639	0.0537476	0.0640497	0.11563
0.0765367	0.0286981	0.0142464	0.0923963	0.211749
0.0702409	0.02765	0.014105	0.0888606	0.078206
0.064858	0.0292011	0.0351217	0.0408003	0.0808609
0.0622243	0.0353517	0.0282894		0.0504177
0.0473439	0.00928036	0.0158528		0.107931
0.0469285	0.0327597	0.0244329		0.0581469
0.0463598	0.0567621	0.0179051		0.0915273
0.0459228	0.0439878	0.0565317		0.097395
0.0420235	0.0313838	0.0561289		0.165205
0.0395543	0.0309203	0.0344097		0.0704905
0.0373852	0.0518916	0.0461888		0.104738
0.0276538	0.0354708	0.0342704		0.0750813
0.0726409	0.0360414	0.0116725		0.0318428
0.0722009	0.0372822	0.0266863		0.0515531
0.0663092	0.0338952	0.0100266		0.059243
0.0623384	0.0362929	0.0165979		0.0538651
0.0610519	0.0391547	0.0493098		0.0498664
0.0602295	0.025549	0.01567		0.074159
0.0567739	0.0450609	0.0135126		0.0364993
0.0562995	0.0370807	0.0224318		0.0781671
0.0548722	0.0315962	0.0205078		0.0678504
0.0519635	0.0409987	0.0166956		0.0459685
0.0508498	0.0377624	0.0163712		0.0742543
0.0458742	0.0416411	0.0291611		0.0650042
0.0293434	0.0450471	0.0185751		0.0431667
0.0203958	0.0241128	0.0156297		0.0985955
0.0658297	0.030068	0.013686		0.0753576
0.0515352	0.0591888	0.0167489		0.0657874
0.0498141	0.0243891	0.00954197		0.065074
0.047435	0.029803	0.00829584		0.0705672
0.0438812	0.0342175	0.015364		0.0423726
0.0431373	0.0694926	0.0522594		0.0710474
0.0408213	0.0156863	0.0233389		0.0587463
0.0352941	0.0337098	0.0573101		0.0547849
0.0338712	0.0185151	0.0784977		0.0389775
0.0324529	0.0516925	0.0198455		0.253771
0.0556208	0.0436843	0.0192536		0.122817
0.0528937	0.0400112	0.0690733		0.062316
0.0502975	0.128558	0.0322177		0.0396761
0.043898	0.0428456	0.0425934		0.0777531
0.0433014	0.0311699	0.0280241		0.0468511
0.0423288	0.06568	0.023575		0.0740947
0.0323864	0.0283381	0.0284154		0.0637279
0.0261463	0.0326457	0.0231564		0.0604505
0.0212249	0.0388198	0.0174266		0.0625245
0.0665551	0.035691	0.0209369		0.0671367
0.0617799	0.0599446	0.0230501		0.0373701
0.0595685	0.0557123	0.0236189		0.0630284
0.0508353	0.0176154	0.0153993		0.0587866
0.0464897	0.041946	0.0368627		0.129102
0.040047	0.0217969	0.015811		0.0251236
0.0351934	0.0315835	0.0229237		0.0510002
0.0270337	0.0274795	0.0175701		0.0567676
0.0780366	0.03878	0.0158805		0.153559
0.0734035	0.0431121	0.0308321		0.0395316
0.0658133	0.0406255	0.0158815		0.0494558
0.0567999	0.0474197	0.0387484		0.0318037
0.0478385		0.0513698		0.0342242
0.0437406		0.0205362		0.137791
0.039194		0.0274235		0.0569585
0.0385805		0.0371121		0.0466765
0.03784		0.0241404		0.0396792
0.0375204		0.0302285		0.151633
0.0364755		0.0216122		0.059166
0.0360554		0.0261293		0.320603
0.034487		0.0325935		0.054321
0.0310677		0.0138209		0.0327893
0.0304		0.0156909		0.0601199
0.0286847		0.0309319		0.064222
0.0254871		0.016197		0.0884419
0.0220259		0.0254752		0.0763102
0.0786575		0.0494057		0.0884125
0.0753414		0.0294068		0.0596014
0.073967		0.0271441		0.0777449
0.0674825		0.0342207		0.0439419
0.0605072		0.0251407		0.0429837
0.0566276		0.0152824		0.0789575
0.055525		0.0150604		0.0766504
0.0510968		0.0259701		0.0589981
0.0506447		0.0147354		0.095044
0.0505053		0.0141165		0.0457499
0.0344808		0.0196435		0.0605523
0.031775		0.109112		0.0555397
0.03009				0.0482514
0.0272882				0.0722105
0.0234155				0.0431188
0.0224362				0.0702601
0.0677455				0.0891259
0.062826				0.0619521
0.0542211				0.0447053
0.0521586				0.119859
0.0519421				0.0598575
0.0496046				0.115788
0.049349				0.0384395
0.0457718				0.0640917
0.0446211				0.0569937
0.0437426				0.0687023
0.042199				0.0439716
0.03848				0.0747037
0.0369286				0.055853
0.0351491				0.0706955
0.0321425				0.0676224
0.0261316				0.0739562
0.0796494				0.0417954
0.07642				0.0314679
0.066516				0.187706
0.0628818				0.0377033
0.0533875				0.047793
0.0503508				0.0462016
0.0499673				0.0558224
0.0497408				0.0365145
0.0422623				0.116443
0.0418093				0.0898168
0.0397855				0.0678985
0.0382605				0.0293804
0.0379626				0.074878
0.0364888				0.0405338
0.0353014				0.044484
0.0329067				0.060444
0.0284099				0.0418271
0.0645875				0.0893935
0.0625155				0.0696249
0.0413844				0.0730474
0.0413748				0.0386807
0.0403381				0.0508866
0.0289841				0.0615552
0.0271972				0.0403588
0.0499628				0.0258225
0.0447872				0.0822405
0.0371724				0.045151
0.0342857				0.0686583
0.0340271				0.0768082
0.032134				0.0443942
0.0700632				0.0636177
0.0609017				0.0469892
0.0562024				0.0574778
0.0554871				0.0405271
0.0477224				0.0759028
0.0465795				0.12406
0.042531				0.0474351
0.0421264				0.0942893
0.0418481				0.0807344
0.0238275				0.176521
0.0222307				0.0391688
0.0189282				0.045062
0.0752224				0.0464437
0.0711066				0.044017
0.0563089				0.0908666
0.0445319				0.0697099
0.0436491				0.0954174
0.0408241				0.124922
0.0392494				0.0322406
0.0355687				0.0661608
0.0315275				0.100845
0.0256946				0.0682079
0.021639				0.0314524
0.0168001				0.0542937
0.0778468				0.399359
0.0673398				0.0311473
0.0494224				0.0386378
0.0475809				0.0446257
0.037236				0.0557905
0.0371024				0.0691619
0.0327916
0.0293666
0.0288321
0.02252
0.021479
0.0664682
0.0470747
0.0448807
0.0369266
0.0321295
0.0310609
0.0283318
0.0271684
0.0269097
0.0238614
0.0536541
0.0535251
0.0521082
0.0487742
0.0382706
0.0369372
0.0366302
0.0352185
0.0336677
0.032545
0.0285335
0.0178917
0.0624956
0.0535739
0.051419
0.048125
0.0365179
0.0355644
0.0284637
0.0222494
0.0222462
0.040311
