# Supplementary material for: Tetraspanner‐based nanodomains modulate BAR domain‐induced membrane curvature
Source: EMBO Rep. 2023 Oct 30;24(12):e57232. doi: 10.15252/embr.202357232 (PMC10702824; doi:10.15252/embr.202357232)
Supplement: Supplementary file 7 — Source Data for Expanded View [file EMBR-24-e57232-s004.zip › Figure EV3/EV3 C/endtoend_contour_5xKO_Seg1OE.xlsx]

## Sheet: EV3C contour 5x Seg1OE
Figure EV3 C	MCC/eisosome or tube end-to-end distance and contour length (in nm)
WT Seg1OE end to end	WT Seg1OE contour	5xKO Seg1_OE end to end	5xKO Seg1OE contour
561	640	913	1534
590	815	538	789
623	886	603	1461
355	433	855	1002
414	1290	458	1870
422	642	458	1490
420	907	714	1684
322	1012	515	1963
507	354	459	647
597	310	485	878
618	631	449	1321
585	1261	423	890
650	429	419	828
337	195	275	1135
474	343	921	1284
474	798	1195	471
938	875	364	693
746	1146	547	1324
463	431	766	829
658	727	1210	1956
1493	703	908	874
437	706	448	510
506	745	504	551
247	424	493	970
1191	1109	568	2105
702	1514	493	2130
525	903	359	884
650	518	333	705
778	429	680	3036
507	388	1017	2289
540	1033	711	1262
539	418	713	1141
196	404	928	1239
388	720	584	2060
902	1177	1442	2060
819	656	442	2436
527	433	472	1334
785	1172	615	728
401	438	850	887
552	819	451	1592
526	420	563	1167
627	1040	588	1095
752	645	352	1228
519	515	545	930
565	601	660	504
433	902	373	714
559	637	765	1195
529	543	363	1145
423	605	543	785
729	690	435	351
703	839	234	1788
855	470	280	541
361	1088	788	507
363	802	993	1106
617	388	754
434	591	647
309	609	322
347	890	435
600	1006	550
367	501	792
324	500	943
631	507	806
411	918	589
601	923	543
717	947	220
591	819	289
660	1013	470
482	1291	710
772	1291	822
313	479	634
301	1499	852
553	388	837
505	650	539
410	1178	955
393	1143	507
431	475	622
475	412	692
686	329	325
448	555	579
394	342	932
308	570	857
928	498	859
1001	328	673
749	576	946
592	1172	1501
601	1121	784
984	1069	1245
873	1303	1152
325	1303	738
343	850	664
251	1406	735
465	1074	566
613	779
552	1153
472	400
324	257
500	673
542	1017
696	1217
717	1177
401	713
585	967
868	1266
631	1413
559	997
416	1205
839
681
240
365
692
787
1346
643
300
474
361
605
485
354
665
493
653
509
326
399
636
483
426
625
375
452
248
274
306
352
525
212
308
227
268
479
483
243
380
716
925
1035
470
703
532
761
803
688
576
1388
444
716
504
363
581
469
958
902
426
320
522
241
225
206
461
531
296
258
522
