# Supplementary material for: Tetraspanner‐based nanodomains modulate BAR domain‐induced membrane curvature
Source: EMBO Rep. 2023 Oct 30;24(12):e57232. doi: 10.15252/embr.202357232 (PMC10702824; doi:10.15252/embr.202357232)
Supplement: Supplementary file 7 — Source Data for Expanded View [file EMBR-24-e57232-s004.zip › Figure EV5/EV5B/EV5B_RadialDistance.xlsx]

## Sheet: EV5B Radial distance
Figure EV5B	Radial distance to Cellmark Orange				all values in nm (pixel siue is 82 nm)
WT Sur7mNeGr	WT Nce102mNeGr	5xKO Nce102mNeGr	5xKO Nce102-Sur7mNeGr
82	328	492	164
82	164	328	0
164	164	328	164
164	328	410	164
0	410	820	82
82	410	492	82
82	246	410	0
82	82	492	328
0	328	820	246
0	410	492	0
82	328	492	164
0	410	328	82
82	246	328	164
0	246	328	246
82	492	246	82
164	246	574	82
82	164	328	82
0	246	574	82
82	328	410	0
82	164	656	82
82	246	410	82
82	328	410	164
246	328	410	82
82	164	164	82
82	328	492	246
82	328	738	0
82	82	574	246
82	328	492	164
164	164	410	82
164	328	492	164
164	410	492	0
82	164	656	82
82	164	410	164
82	328	492	164
0	164	492	246
0	0	738	82
0	410	410	164
82	656	328	0
82	574	246	82
82	164	492	0
82	82	410	82
82	246	410	82
0	82	410	82
82	164	246	164
246	164	328	164
0	246	328	164
246	328	328	0
82	164	410	82
82	82	164	82
0	164	492	246
246	164	410	164
164	82	328	164
164	82	492	82
246	164	574	164
82	164	574	0
0	164	492	0
164	246	574	0
82	246	492	82
164	164	738	82
0	164	656	328
0	82	410	0
82	246	328	82
164	164	164	0
82	82	410	82
0	82	246	0
246	0	574	82
164	82	246	0
164	82	328	82
164	328	574	328
164	0	328	246
164	0	574	0
246	82	410	82
164	164	328	82
0	246	328	0
164	246	410	0
164	164	492	82
164	82	410	0
164	0	410	0
164	164	164	164
82	164	246	164
0	82	328	164
82	164	246	82
0	246	164	164
82	164	656	328
0	246	328	82
82	82	574	0
82	164	492	0
0	164	492	0
164	164	574	82
0	164	328	82
246	246	246	82
82	164	410	82
164	82	492	164
246	164	738	164
164	82	410	0
82	246	738	164
164	164	574	164
410	246	492	82
246	82	328	328
0	82	492	0
164	164	574	82
246	328	164	164
164	246	246	82
82	246	656	0
164	82	492	82
164	164	328	246
164	164	328	246
164	246	246	0
164	164	410	82
0	246	738	82
82	246	82	164
0	82	410	328
164	246	492	82
246	164	492	328
0	328	410	246
82	82	492	164
164	164	246	246
82	82	492	82
164	82	246	0
0	164	246	246
164	246	328	164
82	328	246	0
82	410	738	164
82	164	492	0
0	246	656	246
82	164	656	328
82	164	656	328
0	246	574	0
0	164	656	82
82	164	656	410
82	246	738	164
82	328	246	82
82	328	820	0
82	164		246
82	246		164
82	164		164
82	164		328
0	164		82
164	164		246
82	164		82
82	82		164
82	328		164
0	164		328
82	0		328
	0		82
	164		164
	82		82
	0		82
	328		164
	328		164
	164		328
	246		82
	164		246
	82		82
			164
			164
			328
			328
			82
			164
			82
			82
			0
			0
			0
			0
			0
			246
			246
			164
			164
			0
			164
			164
			246
			164
			164
			246
0.0392494
0.0355687
0.0315275
0.0256946
0.021639
0.0168001
0.0778468
0.0673398
0.0494224
0.0475809
0.037236
0.0371024
0.0327916
0.0293666
0.0288321
0.02252
0.021479
0.0664682
0.0470747
0.0448807
0.0369266
0.0321295
0.0310609
0.0283318
0.0271684
0.0269097
0.0238614
0.0536541
0.0535251
0.0521082
0.0487742
0.0382706
0.0369372
0.0366302
0.0352185
0.0336677
0.032545
0.0285335
0.0178917
0.0624956
0.0535739
0.051419
0.048125
0.0365179
0.0355644
0.0284637
0.0222494
0.0222462
0.040311
