# Supplementary material for: Tetraspanner‐based nanodomains modulate BAR domain‐induced membrane curvature
Source: EMBO Rep. 2023 Oct 30;24(12):e57232. doi: 10.15252/embr.202357232 (PMC10702824; doi:10.15252/embr.202357232)
Supplement: Supplementary file 8 — Source Data for Figure 1 [file EMBR-24-e57232-s006.zip]

Archive with 42 entries (35 files):
- Figure 1/
- Figure 1/1A/
- Figure 1/1A/Pil1-A08184g_Raw.tif
- Figure 1/1A/Pil1-Fmp45_Raw.tif
- Figure 1/1A/Pil1-Nce102_Raw.tif
- Figure 1/1A/Pil1-Pun1_Raw.tif
- Figure 1/1A/Pil1-Tos7_Raw.tif
- Figure 1/1A/Pil1_Sur7_Raw.tif
- Figure 1/1A/Pil1_Ynl194c_Raw.tif
- Figure 1/1B/
- Figure 1/1B/Pearson mean.xlsx
- Figure 1/1C/
- Figure 1/1C/Network factor.xlsx
- Figure 1/1E/
- Figure 1/1E/Lsp1Pil1_straighten.tif
- Figure 1/1E/Mup1dCNce102_straighten.tif
- Figure 1/1E/Pil1Nce102_straighten.tif
- Figure 1/1E/Sur7Nce102_straigthen.tif
- Figure 1/1E/Sur7Pil1_straighten.tif
- Figure 1/1E/Sur7Sur7_straighten.tif
- Figure 1/1F/
- Figure 1/1F/radial distances.xlsx
- Figure 1/1G/
- Figure 1/1G/1+5bottom_Sur7GFP_Sur7HA_aHA.tif
- Figure 1/1G/1+5top_Sur7GFP_Sur7HA_aGFP.tif
- Figure 1/1G/1bottom_Sur7GFP_Sur7HA_aHA.jpg
- Figure 1/1G/1G_annotation.txt
- Figure 1/1G/1top_Sur7GFP_Sur7HA_aGFP.jpg
- Figure 1/1G/2bottom_Nc102GFP_Nce102HA_aHA.tif
- Figure 1/1G/2bottom_Nce102GFP_Nce102HA_aHA.jpg
- Figure 1/1G/2top_Nc102GFP_Nce102HA_aGFP.tif
- Figure 1/1G/2top_Nce102GFP_Nce102HA_aGFP.jpg
- Figure 1/1G/3bottom_Pil1GFP_Sur7HA_Nce102HA_aHA.jpg
- Figure 1/1G/3bottom_Pil1GFP_Sur7HA_Nce102HA_aHA.tif
- Figure 1/1G/3top_Pil1GFP_Sur7HA_Nce102HA_aGFP.jpg
- Figure 1/1G/3top_Pil1GFP_Sur7HA_Nce102HA_aGFP.tif
- Figure 1/1G/4bottom_Mup1GFP_Sur7HA_aHA.jpg
- Figure 1/1G/4bottom_Mup1GFP_Sur7HA_aHA.tif
- Figure 1/1G/4top_Mup1GFP_Sur7HA_aGFP.jpg
- Figure 1/1G/4top_Mup1GFP_Sur7HA_aGFP.tif
- Figure 1/1G/5bottom_Sur7GFP_Nce102HA_aHA.jpg
- Figure 1/1G/5top_Sur7GFP_Nce102HA_aGFP.jpg
