# Supplementary material for: Tetraspanner‐based nanodomains modulate BAR domain‐induced membrane curvature
Source: EMBO Rep. 2023 Oct 30;24(12):e57232. doi: 10.15252/embr.202357232 (PMC10702824; doi:10.15252/embr.202357232)
Supplement: Supplementary file 8 — Source Data for Figure 1 [file EMBR-24-e57232-s006.zip › Figure 1/1B/Pearson mean.xlsx]

## Sheet: 1B - Pearson mean
Figure 1B	Pearson mean with Pil1-RFP of Sur7 tetraspanners fused to GFP and overexpressed from the Pma1 promoter (on plasmid)													A08184g from Kluyveromyces lactis
Sur7	Pun1	Ynl194c	Fmp45	Tos7	Nce102	A08184g
0.736545	0.753613	0.764764	0.18067	0.528095	0.506924	0.913984
0.634182	0.537318	0.32845	0.156692	0.38714	0.627752	0.803971
0.513283	0.768631	0.292328	0.44232	0.738847	0.365966	0.914797
0.336691	0.838271	0.711137	0.105547	0.277049	0.453611	0.728914
0.795614	0.874992	0.390607	0.558077	0.229128	0.0955406	0.86479
0.671133	0.323775	0.46684	0.585063	-0.0284236	0.553937	0.729014
0.575628	0.440891	0.577947	0.740896	-0.303331	0.503479	0.663453
0.673094	0.146331	0.78122	0.41845	-0.0525611	0.486996	0.896765
0.694383	0.575031	0.656918	0.725137	-0.164023	0.527531	0.680696
0.823819	0.568294	0.618397	0.562104	-0.3264	0.451872	0.774719
0.640809	0.390312	0.573715	0.692351	0.616511	0.558756	0.648827
0.790657	0.121732	0.586095	0.732204	0.221396	0.235004	0.791801
0.731392	0.257512	0.649339		0.395937	0.637403	0.516425
0.642089	0.59525	0.750662		0.279784	0.291504	0.610292
0.568865	0.482164	0.412295		0.0433508	0.592534	0.37284
0.876928	0.515772	0.787348		-0.241976	0.553141	0.773095
0.661146	0.65804	0.618619		0.631581	0.583295	0.44657
0.556216	0.415301	0.558077		0.371726	0.342959
0.79743	0.0704632	0.512669		-0.218715	0.380188
0.450878	0.686665	0.687302		-0.00643754	0.362681
0.82836				-0.0728365	0.458478
0.650599				-0.45429	0.0636266
0.61386				-0.110259
0.43965				-0.423144
0.251057
0.777216
