# Supplementary material for: Tetraspanner‐based nanodomains modulate BAR domain‐induced membrane curvature
Source: EMBO Rep. 2023 Oct 30;24(12):e57232. doi: 10.15252/embr.202357232 (PMC10702824; doi:10.15252/embr.202357232)
Supplement: Supplementary file 8 — Source Data for Figure 1 [file EMBR-24-e57232-s006.zip › Figure 1/1C/Network factor.xlsx]

## Sheet: 1C - Network factor
Figure 1C	network factor of Sur7 tetraspanners fused to GFP and overexpressed from the Pma1 promoter (on plasmid)													A08184g from Kluyveromyces lactis
Sur7	Pun1	Ynl194c	Fmp45	Tos7	Nce102	A08184g
0.159133	0.0995485	0.119901	0.178395	0.101318	0.150858	0.0635379
0.0825102	0.0733578	0.103638	0.117959	0.208272	0.200818	0.0868029
0.0994794	0.0789105	0.159721	0.125076	0.235392	0.120185	0.129527
0.164517	0.0794035	0.0935075	0.168589	0.166893	0.102024	0.0497126
0.0553802	0.0787702	0.116425	0.159365	0.217003	0.156753	0.0396735
0.066026	0.0726644	0.131181	0.101881	0.421629	0.279457	0.0448633
0.0921725	0.112745	0.144271	0.154967	0.340565	0.452007	0.086408
0.0580392	0.154455	0.0888486	0.129331	0.426949	0.0772368	0.0550097
0.08336	0.353882	0.0978039	0.108916	0.0617853	0.412499	0.0577351
0.0398895	0.241895	0.109946	0.159639	0.127757	0.25492	0.0255825
0.0722291	0.248824	0.118861	0.132949	0.255246	0.226401	0.0841234
0.0539376	0.345649	0.0943419	0.15838	0.138978	0.108789	0.0600392
0.0596053	0.198079	0.156206	0.174621	0.0844116	0.142199	0.0558887
0.0504544	0.188521	0.0572353	0.158357	0.224037	0.320237	0.081448
0.161728	0.155753	0.121374	0.185505	0.334447	0.209104	0.0881793
0.0905135	0.280498	0.106002	0.116116	0.101098	0.384434	0.0454705
0.0808126	0.158477	0.0822758	0.0982867	0.142952	0.174923	0.266427
0.103641	0.148509	0.156576	0.142464	0.275592	0.226238	0.0710442
0.0866258	0.273647	0.117293	0.125285	0.0996274	0.116666	0.065897
0.0859641	0.203223	0.112182	0.113249	0.195686	0.253063	0.0454264
0.133477	0.14584	0.144591	0.166788	0.244447	0.199953	0.0645563
0.103776	0.175939	0.135256	0.169501	0.304133	0.19122	0.0653294
0.09954	0.175192	0.130386	0.13602	0.25242	0.119075	0.103819
0.139037	0.294898	0.102838	0.161409	0.297315	0.460012	0.102012
0.148784	0.119931	0.143525	0.161191	0.203844	0.287764	0.249301
0.0946653	0.160269	0.158419	0.0969479	0.198058	0.212059	0.0513626
0.0560259	0.279093	0.122786	0.101372	0.21879	0.207411	0.0763394
0.0432697	0.183401	0.13373	0.113915	0.100875	0.236415	0.0615276
0.0566724	0.231236	0.121585	0.105442	0.178429	0.377208	0.0786947
0.0791823	0.12993	0.0964879	0.0964251	0.265457	0.151117	0.0612713
0.0895722	0.410518	0.171486	0.106326	0.173721	0.128659	0.0905931
0.152413	0.0925097	0.0903197	0.128442	0.287166	0.211557	0.123181
0.0731697	0.171822	0.0879898	0.104373	0.183562	0.17233	0.0760361
0.0750461	0.211794	0.104593	0.098557	0.146699	0.116451	0.0622262
0.122514	0.254532	0.0971999	0.121806	0.0583708	0.0863543	0.0705882
0.0427506	0.173642	0.076539	0.0523872	0.272763	0.344615	0.145674
0.118104	0.226265	0.127718	0.0798929	0.203088	0.22488	0.106946
0.0744437	0.182074	0.144781	0.0960461	0.238002	0.118216	0.0665715
0.0783226	0.290912	0.074402	0.116974	0.215229	0.119352	0.127831
0.0518326	0.172882	0.122717	0.202866	0.157242	0.187365
0.131861	0.254307	0.11174	0.144987	0.353856	0.343114
0.139408		0.0780114	0.113513	0.245906	0.107407
0.212333		0.0651884	0.178131	0.0449393	0.155421
0.136536		0.0966518	0.172617	0.273456	0.206657
0.132998		0.0818255	0.13317	0.271227	0.201878
0.172932		0.135757	0.152021	0.142929	0.158568
0.0696932		0.146234	0.121257		0.203507
0.13622		0.0553035	0.14253		0.219129
0.0784232		0.0923523	0.111949		0.184744
0.105729		0.281644	0.0951643		0.124149
0.0567456		0.128629	0.112953		0.424126
		0.149379	0.114129		0.201805
		0.0999448	0.135908		0.106799
		0.168703	0.164274		0.106989
		0.0921168	0.118782		0.103439
		0.122968	0.152008		0.0790984
		0.0865677	0.164018		0.134252
		0.0573211	0.22715		0.103065
		0.0849084	0.0702272		0.163773
		0.138371	0.110309		0.341317
		0.128513	0.102067		0.416832
			0.145852		0.430963
			0.10448		0.240631
			0.0752167		0.340931
			0.0798612		0.130334
			0.197336		0.118958
			0.135121		0.19689
			0.113178		0.211604
			0.145682		0.230313
			0.140573		0.287452
			0.0959366		0.393321
			0.167255		0.308803
			0.139196		0.153617
			0.112057		0.094177
			0.164246		0.142883
			0.165601		0.318484
			0.109354		0.113518
			0.205956
			0.151965
			0.127922
			0.160878
			0.145176
			0.137653
			0.211633
			0.104989
			0.116201
			0.130978
			0.102859
