# Supplementary material for: Tetraspanner‐based nanodomains modulate BAR domain‐induced membrane curvature
Source: EMBO Rep. 2023 Oct 30;24(12):e57232. doi: 10.15252/embr.202357232 (PMC10702824; doi:10.15252/embr.202357232)
Supplement: Supplementary file 8 — Source Data for Figure 1 [file EMBR-24-e57232-s006.zip › Figure 1/1F/radial distances.xlsx]

## Sheet: 1F - radial distance
Images were treated as follow: GroupedZ Project, Concatenated, StackReg(translation), deinterleave, merge images (c1=red c2=green),- > using Macro (batch.groupedZ.stackreg.merge);…. Draw line profile, measure peak to peak distance in pixel (BAR,Analyse; Multi Plot Profil) Three lines per cell, with 120 deg distance
resolution (nm/px)	82
Sur7-mNG Nce102-RFP			Pil1-mNG Nce102-RFP			Sur7-GFP Sur7-RFP			Lsp1-mNeGr Pil1-RFP			Sur7-mNG Pil1-RFP			Mup1ΔC-mNeGr Nce102-RFP
unit	nm			nm			nm			nm			nm			nm
mean	-51.5569			8.11458			-6.96732			-7.45455			-52.6788			-39.9351
SD	50.5089			50.0371			60.1897			48.5695			65.2689			58.7623
n	167			192			153			143			165			154
peak distance (px)	peak distance (nm)		peak distance (px)	peak distance (nm)		peak distance (px)	peak distance (nm)		peak distance (px)	peak distance (nm)		peak distance (px)	peak distance (nm)		peak distance (px)	peak distance (nm)
-1	-82		0	0		0	0		0	0		-1	-82		-1	-82
0	0		0	0		0	0		-1	-82		-1	-82		0	0
-1	-82		0	0		0	0		0	0		0	0		0	0
0	0		0	0		1	82		0	0		-1	-82		-1	-82
-1	-82		1	82		-2	-164		-1	-82		-1	-82		0	0
-1	-82		-1	-82		0	0		0	0		-1	-82		0	0
-1	-82		0	0		0	0		0	0		-1	-82		-1	-82
-1	-82		0	0		0	0		0	0		-1	-82		-1	-82
0	0		0	0		-1	-82		0	0		-1	-82		0	0
-1	-82		0	0		1	82		0	0		-1	-82		0	0
-1	-82		0	0		-1	-82		0	0		-1	-82		-1	-82
-1	-82		0	0		0	0		0	0		-1	-82		-1	-82
0	0		1	82		-1	-82		0	0		0	0		-1	-82
-1	-82		0	0		-1	-82		0	0		-1	-82		-1	-82
-1	-82		-1	-82		0	0		0	0		-1	-82		-1	-82
0	0		0	0		0	0		0	0		0	0		-1	-82
0	0		-1	-82		-1	-82		0	0		-1	-82		1	82
-1	-82		0	0		1	82		1	82		-1	-82		0	0
-1	-82		-1	-82		0	0		0	0		-1	-82		-1	-82
-1	-82		-1	-82		0	0		0	0		-1	-82		0	0
0	0		0	0		0	0		-1	-82		-1	-82		0	0
-1	-82		-1	-82		-1	-82		0	0		-1	-82		-1	-82
0	0		0	0		1	82		0	0		-1	-82		-1	-82
0	0		0	0		-1	-82		-1	-82		-1	-82		0	0
-1	-82		1	82		0	0		0	0		-1	-82		-1	-82
0	0		0	0		0	0		0	0		0	0		-1	-82
0	0		0	0		-1	-82		-1	-82		-1	-82		-1	-82
-1	-82		0	0		0	0		0	0		0	0		-1	-82
-1	-82		0	0		0	0		-1	-82		-2	-164		-1	-82
0	0		0	0		0	0		0	0		0	0		-1	-82
-2	-164		2	164		-1	-82		-1	-82		0	0		0	0
-1	-82		0	0		-1	-82		-2	-164		0	0		0	0
-1	-82		0	0		0	0		0	0		-2	-164		0	0
0	0		-1	-82		0	0		0	0		-1	-82		-1	-82
-1	-82		0	0		-1	-82		0	0		0	0		0	0
0	0		0	0		0	0		-1	-82		-2	-164		0	0
1	82		0	0		0	0		0	0		0	0		-1	-82
-1	-82		0	0		0	0		0	0		-1	-82		-1	-82
-1	-82		1	82		0	0		-1	-82		-1	-82		0	0
-1	-82		0	0		0	0		0	0		-1	-82		0	0
-1	-82		0	0		0	0		0	0		0	0		-1	-82
0	0		0	0		1	82		0	0		0	0		-1	-82
0	0		1	82		0	0		0	0		-1	-82		0	0
-1	-82		1	82		0	0		0	0		-1	-82		-1	-82
-1	-82		0	0		0	0		0	0		-1	-82		0	0
-1	-82		0	0		1	82		-1	-82		-1	-82		0	0
-2	-164		1	82		1	82		0	0		-1	-82		-1	-82
-1	-82		-1	-82		-1	-82		-1	-82		-2	-164		1	82
0	0		0	0		0	0		0	0		0	0		-1	-82
0	0		0	0		-1	-82		-1	-82		0	0		0	0
1	82		-1	-82		-1	-82		0	0		-1	-82		0	0
-1	-82		0	0		0	0		0	0		1	82		-1	-82
0	0		0	0		1	82		0	0		0	0		0	0
0	0		0	0		0	0		0	0		1	82		-1	-82
0	0		0	0		0	0		-1	-82		2	164		-1	-82
0	0		0	0		-1	-82		0	0		-2	-164		0	0
-1	-82		0	0		1	82		-1	-82		2	164		0	0
-1	-82		0	0		-1	-82		-1	-82		-1	-82		-1	-82
0	0		0	0		0	0		0	0		0	0		0	0
0	0		0	0		2	164		-1	-82		-1	-82		0	0
0	0		0	0		-1	-82		1	82		1	82		0	0
0	0		0	0		-3	-246		0	0		-1	-82		0	0
0	0		0	0		0	0		1	82		-1	-82		-1	-82
0	0		-1	-82		-1	-82		0	0		-1	-82		0	0
0	0		0	0		-1	-82		0	0		0	0		0	0
0	0		0	0		0	0		0	0		-1	-82		-1	-82
0	0		1	82		0	0		0	0		0	0		-2	-164
0	0		1	82		0	0		0	0		0	0		-1	-82
-1	-82		0	0		0	0		0	0		0	0		-1	-82
0	0		0	0		0	0		0	0		-1	-82		-1	-82
-1	-82		1	82		0	0		-1	-82		-1	-82		0	0
0	0		-1	-82		-1	-82		0	0		0	0		-1	-82
-1	-82		0	0		0	0		0	0		-2	-164		1	82
-1	-82		0	0		0	0		0	0		-1	-82		0	0
0	0		1	82		-1	-82		0	0		0	0		-1	-82
-1	-82		0	0		0	0		0	0		0	0		0	0
0	0		0	0		0	0		0	0		1	82		-3	-246
-1	-82		1	82		0	0		0	0		-1	-82		-1	-82
-2	-164		0	0		0	0		0	0		-1	-82		-1	-82
0	0		0	0		1	82		0	0		-1	-82		0	0
0	0		0	0		0	0		0	0		0	0		-1	-82
0	0		0	0		0	0		0	0		-2	-164		1	82
-1	-82		0	0		1	82		0	0		-2	-164		1	82
-1	-82		0	0		0	0		0	0		-1	-82		1	82
-1	-82		0	0		0	0		0	0		-1	-82		-1	-82
0	0		0	0		0	0		1	82		0	0		-1	-82
-2	-164		0	0		0	0		0	0		-1	-82		0	0
-2	-164		0	0		1	82		0	0		-1	-82		0	0
-1	-82		0	0		-1	-82		0	0		0	0		-1	-82
-1	-82		0	0		0	0		1	82		-1	-82		-2	-164
-1	-82		0	0		0	0		0	0		-1	-82		0	0
-1	-82		0	0		0	0		1	82		0	0		1	82
-2	-164		1	82		0	0		1	82		-1	-82		0	0
-2	-164		0	0		-1	-82		0	0		-1	-82		0	0
-1	-82		0	0		1	82		0	0		0	0		-1	-82
-1	-82		-1	-82		-1	-82		2	164		-1	-82		-1	-82
-1	-82		0	0		1	82		-1	-82		0	0		0	0
-1	-82		0	0		1	82		1	82		-1	-82		1	82
-1	-82		0	0		0	0		0	0		-1	-82		0	0
0	0		0	0		1	82		0	0		-1	-82		-1	-82
0	0		0	0		-1	-82		0	0		-1	-82		-1	-82
-2	-164		0	0		0	0		1	82		-1	-82		-2	-164
-1	-82		0	0		0	0		0	0		-1	-82		-1	-82
-1	-82		0	0		-1	-82		0	0		0	0		-2	-164
-1	-82		0	0		-1	-82		0	0		0	0		-1	-82
-1	-82		1	82		0	0		0	0		0	0		-1	-82
0	0		0	0		0	0		0	0		-1	-82		0	0
-1	-82		0	0		0	0		0	0		-1	-82		-1	-82
-1	-82		0	0		0	0		1	82		-1	-82		0	0
0	0		0	0		1	82		0	0		1	82		-1	-82
-2	-164		0	0		-1	-82		2	164		0	0		-2	-164
-1	-82		0	0		2	164		1	82		-1	-82		0	0
0	0		0	0		-1	-82		0	0		0	0		-1	-82
-1	-82		0	0		1	82		0	0		-1	-82		-1	-82
-1	-82		-1	-82		-1	-82		0	0		1	82		-1	-82
-1	-82		1	82		0	0		0	0		-1	-82		-1	-82
-1	-82		0	0		-1	-82		0	0		0	0		0	0
0	0		0	0		0	0		0	0		0	0		0	0
0	0		-1	-82		0	0		0	0		0	0		0	0
-1	-82		1	82		-1	-82		-1	-82		1	82		0	0
0	0		1	82		0	0		-1	-82		-1	-82		-1	-82
-1	-82		1	82		0	0		0	0		0	0		0	0
0	0		2	164		0	0		-1	-82		1	82		-1	-82
-1	-82		0	0		0	0		0	0		1	82		0	0
-1	-82		0	0		1	82		0	0		0	0		0	0
-1	-82		0	0		1	82		0	0		-1	-82		5	410
0	0		0	0		0	0		0	0		-1	-82		0	0
0	0		1	82		0	0		0	0		1	82		-1	-82
-1	-82		0	0		0	0		0	0		0	0		0	0
0	0		0	0		1	82		0	0		0	0		0	0
-1	-82		0	0		-1	-82		0	0		-1	-82		0	0
-1	-82		1	82		0	0		-1	-82		1	82		1	82
-1	-82		0	0		-1	-82		0	0		-2	-164		-1	-82
0	0		0	0		1	82		-1	-82		-1	-82		-1	-82
-1	-82		0	0		-1	-82		0	0		-1	-82		-1	-82
-1	-82		0	0		1	82		-1	-82		-1	-82		-1	-82
-1	-82		1	82		0	0		-1	-82		-1	-82		-1	-82
-1	-82		0	0		1	82		-1	-82		-1	-82		0	0
0	0		0	0		0	0		0	0		-1	-82		-1	-82
-1	-82		0	0		0	0		0	0		-1	-82		-2	-164
-1	-82		0	0		0	0		0	0		-2	-164		0	0
1	82		0	0		0	0		-1	-82		-1	-82		-1	-82
-1	-82		0	0		0	0		1	82		0	0		0	0
-1	-82		-1	-82		0	0					0	0		0	0
0	0		0	0		-1	-82					-2	-164		1	82
0	0		0	0		0	0					-2	-164		0	0
0	0		0	0		0	0					-1	-82		-1	-82
0	0		-1	-82		0	0					-1	-82		-1	-82
0	0		1	82		0	0					-2	-164		-1	-82
0	0		0	0		1	82					0	0		-1	-82
-1	-82		0	0		-1	-82					-1	-82		-2	-164
0	0		1	82		0	0					-1	-82		-1	-82
-1	-82		1	82		0	0					-2	-164		0	0
-1	-82		2	164								-1	-82		-1	-82
-1	-82		0	0								-1	-82
0	0		0	0								-1	-82
0	0		0	0								-2	-164
-1	-82		-1	-82								-1	-82
-1	-82		2	164								0	0
-1	-82		1	82								-1	-82
0	0		-1	-82								0	0
-1	-82		0	0								0	0
-1	-82		0	0								-1	-82
-1	-82		1	82								-1	-82
-1	-82		0	0								-2	-164
-1	-82		0	0
0	0		1	82
			0	0
			0	0
			0	0
			0	0
			1	82
			0	0
			0	0
			0	0
			-1	-82
			1	82
			0	0
			1	82
			0	0
			0	0
			-1	-82
			0	0
			1	82
			-1	-82
			-1	-82
			1	82
			0	0
			1	82
			1	82
			-1	-82
			0	0
