# Supplementary material for: Tetraspanner‐based nanodomains modulate BAR domain‐induced membrane curvature
Source: EMBO Rep. 2023 Oct 30;24(12):e57232. doi: 10.15252/embr.202357232 (PMC10702824; doi:10.15252/embr.202357232)
Supplement: Supplementary file 8 — Source Data for Figure 1 [file EMBR-24-e57232-s006.zip › Figure 1/1G/1G_annotation.txt]

For Western Blot raw data all original images are included as tiff files (from left to right 1-5 and top/bottom for GFP/HA blots). As blots also contained additional data not used in the manuscript only the relevant lanes are labeled and annotated in additional jpg files that contain all information. Labels of tiff adn jpg files are equivalent. Lanes for blots 1 and 5 are from same blot and only one tiff is added for those (labeled 1+5).
