# Supplementary material for: Tetraspanner‐based nanodomains modulate BAR domain‐induced membrane curvature
Source: EMBO Rep. 2023 Oct 30;24(12):e57232. doi: 10.15252/embr.202357232 (PMC10702824; doi:10.15252/embr.202357232)
Supplement: Supplementary file 9 — Source Data for Figure 2 [file EMBR-24-e57232-s005.zip]

Archive with 38 entries (33 files):
- Figure 2/
- Figure 2/2A/
- Figure 2/2A/Mup1_medial.tif
- Figure 2/2A/Mup1_top.tif
- Figure 2/2A/Mup1_top_detail_3x.tif
- Figure 2/2A/Mup1_top_profile.tif
- Figure 2/2A/Nce102_medial.tif
- Figure 2/2A/Nce102_top.tif
- Figure 2/2A/Nce102_top_detail_3x.tif
- Figure 2/2A/Nce102_top_profile.tif
- Figure 2/2A/Pil1_medial.tif
- Figure 2/2A/Pil1_top.tif
- Figure 2/2A/Pil1_top_detail_3x.tif
- Figure 2/2A/Pil1_top_profile.tif
- Figure 2/2A/Sur7_medial.tif
- Figure 2/2A/Sur7_top.tif
- Figure 2/2A/Sur7_top_detail_3x.tif
- Figure 2/2A/Sur7_top_profile.tif
- Figure 2/2B/
- Figure 2/2B/FreezeFracture.tif
- Figure 2/2B/MCC_length_width.xlsx
- Figure 2/2B/STED.tif
- Figure 2/2C/
- Figure 2/2C/Dnce102_STED.tif
- Figure 2/2C/Dnce102_TIRFM.tif
- Figure 2/2C/Dpil1_STED.tif
- Figure 2/2C/Dpil1_TIRFM.tif
- Figure 2/2C/Network factors.xlsx
- Figure 2/2C/WT_STED.tif
- Figure 2/2C/WT_TIRFM.tif
- Figure 2/2D/
- Figure 2/2D/MCC_length_Seg1OE.xlsx
- Figure 2/2D/Seg1OE_Pil1.tif
- Figure 2/2D/Seg1OE_Sur7.tif
- Figure 2/2D/Seg1OE_Sur7OE.tif
- Figure 2/2D/WT_Pil1.tif
- Figure 2/2D/WT_Sur7.tif
- Figure 2/2D/WT_Sur7OE.tif
