# Supplementary material for: Tetraspanner‐based nanodomains modulate BAR domain‐induced membrane curvature
Source: EMBO Rep. 2023 Oct 30;24(12):e57232. doi: 10.15252/embr.202357232 (PMC10702824; doi:10.15252/embr.202357232)
Supplement: Supplementary file 9 — Source Data for Figure 2 [file EMBR-24-e57232-s005.zip › Figure 2/2B/MCC_length_width.xlsx]

## Sheet: 2B width and length of MCC
Figure 2B	length and width of MCC/eisosomes measured in Freeze fracture EM and STED images								all values in nm
length EM	width EM	length STED	width STED
227	58.6	366	70
328	55.2	477	50
284	46.6	633	150
149	55	544	80
343	49.9	529	50
433	47.3	398	51
394	72.8	377	50
390	84.3	377	49
300	82.1	212	76
300	67.4	292	74
345	63.9	289	77
234	68	312	50
292	62.3	366	50
268	59.1	477	50
307	56.6	633	77
312	52.3	544	75
351	48.6	529	77
354	57.7	398	99
231	44.1	377	94
285	52.7	377	75
286	56.7	212	75
309	47.2	292	74
367	47.8	289	73
232	74	312	51
245	52.3	469	75
391	48.7	274	77
256	48.7	401	51
326	62.2	367	95
256	45.3	335	76
366	55.6	217	49
250	39.8	413	50
211	50.7	273	72
533	48.6	318	76
276	43.9	301	49
232	55.3	308	50
342	54.3	354	51
426	60.9	283	50
764	56.2	297	72
443	44.4	268	76
280	49.4	272	51
483	98.8	321	74
223	49.3	296	97
450	57.4	344	74
334	38	269	75
263	47	253	49
255	50.6	302	75
442	55.8	360	51
279		353	49
268		324	75
418		361	49
		325	75
		293	99
		417	50
		448	74
		273	50
		318	74
		324	75
		369	76
		265	75
		367	50
		354	73
		356	100
		259	76
		345	50
		312	76
		492	49
		277	50
		333	51
		428	76
		341	50
		319	74
		381	50
		621	51
		328	50
		378	49
		309	50
		301	74
		298	74
		374	51
		319	50
		220	102
		376	75
		319	75
		364	50
		336	74
		416	50
		448	50
		426	99
		336	50
		306	50
		385	75
		348	75
		305	50
		243	50
		388	75
		400	50
		246	51
		316	51
		256	76
		499	75
		322	51
		435	76
		448	75
		490	73
		460	76
		350	76
		318	49
		358	100
		328	75
		252	74
		292	50
		525
		397
		297
		363
		230
		362
		272
		236
		393
		251
		295
		250
		313
		260
		287
		327
		298
		265
		175
		219
		310
		366
		477
		633
		544
		529
		398
		377
		377
		212
		292
		289
		312
		469
		274
		401
		367
		335
		217
		413
		273
		318
		301
		308
		354
		283
		297
		268
		272
		321
		296
		344
		269
		253
		302
		360
		353
		324
		361
		325
		293
		417
		448
		273
		318
		324
		369
		265
		367
		354
		356
		259
		345
		312
		492
		277
		333
		428
		341
		319
		381
		621
		328
		378
		309
		301
		298
		374
		319
		220
		376
		319
		364
		336
		416
		448
		426
		336
		306
		385
		348
		305
		243
		388
		400
		246
		316
		256
		499
		322
		435
		448
		490
		460
		350
		318
		358
		328
		252
		292
		525
		397
		297
		363
		230
		362
		272
		236
		393
		251
		295
		250
		313
		260
		287
		327
		298
		265
		175
		219
		310
		366
		477
		633
		544
		529
		398
		377
		377
		212
		292
		289
		312
		469
		274
		401
		367
		335
		217
		413
		273
		318
		301
		308
		354
		283
		297
		268
		272
		321
		296
		344
		269
		253
		302
		360
		353
		324
		361
		325
		293
		417
		448
		273
		318
		324
		369
		265
		367
		354
		356
		259
		345
		312
		492
		277
		333
		428
		341
		319
		381
		621
		328
		378
		309
		301
		298
		374
		319
		220
		376
		319
		364
		336
		416
		448
		426
		336
		306
		385
		348
		305
		243
		388
		400
		246
		316
		256
		499
		322
		435
		448
		490
		460
		350
		318
		358
		328
		252
		292
		525
		397
		297
		363
		230
		362
		272
		236
		393
		251
		295
		250
		313
		260
		287
		327
		298
		265
		175
		219
		310
		486
		415
		340
		317
		359
		327
		370
		672
		390
		325
		322
		326
		428
		335
		260
		350
		347
		217
		190
		234
		305
		269
		378
		362
		378
		355
		303
		303
