# Supplementary material for: Tetraspanner‐based nanodomains modulate BAR domain‐induced membrane curvature
Source: EMBO Rep. 2023 Oct 30;24(12):e57232. doi: 10.15252/embr.202357232 (PMC10702824; doi:10.15252/embr.202357232)
Supplement: Supplementary file 9 — Source Data for Figure 2 [file EMBR-24-e57232-s005.zip › Figure 2/2C/Network factors.xlsx]

## Sheet: 2C Network factor
Figure 2C	Network factor
WT	Nce102Δ	Pil1Δ
0.061738	0.0214692	0.0389616
0.0596791	0.0221638	0.0654572
0.0510192	0.0233404	0.0250158
0.0449507	0.026242	0.211992
0.0406674	0.0326686	0.274667
0.0403479	0.0425597	0.179939
0.0388946	0.0504092	0.227495
0.0325363	0.0640458	0.190697
0.0320739	0.121677	0.253299
0.0270093	0.0217403	0.223642
0.0245962	0.0312997	0.241395
0.0240072	0.0387327	0.287077
0.0734116	0.0395408	0.216102
0.0526515	0.0449977	0.224833
0.0504589	0.0539839	0.253391
0.0488796	0.0565241	0.308274
0.0481575	0.0204949	0.236566
0.0451905	0.0255394	0.0641483
0.0428584	0.0278344	0.272966
0.0417749	0.0302896	0.184577
0.0401646	0.0321468	0.265716
0.0380638	0.0323539	0.28628
0.03438	0.0349874	0.0337293
0.0341885	0.0375544	0.22044
0.0305389	0.0446227	0.256522
0.0237132	0.0508516	0.158927
0.0162648	0.0512283	0.420034
0.0765367	0.0243701	0.287213
0.0702409	0.0306025	0.138625
0.064858	0.0332189	0.277966
0.0622243	0.0343276	0.385653
0.0473439	0.0367985	0.287886
0.0469285	0.0383641	0.21096
0.0463598	0.038783	0.173607
0.0459228	0.0402429	0.146159
0.0420235	0.0460521	0.277624
0.0395543	0.0483869	0.219206
0.0373852	0.0553337	0.0429389
0.0276538	0.0627318	0.0984301
0.0726409	0.0673572	0.238899
0.0722009	0.0166523	0.449231
0.0663092	0.0172785	0.311053
0.0623384	0.0191698	0.128984
0.0610519	0.0193631	0.28649
0.0602295	0.0222608	0.218885
0.0567739	0.0294053	0.0457108
0.0562995	0.0329736	0.253415
0.0548722	0.0332611	0.0470466
0.0519635	0.0408672	0.164837
0.0508498	0.0410865	0.156371
0.0458742	0.0431198	0.194817
0.0293434	0.0218007	0.189392
0.0203958	0.0266739	0.228805
0.0658297	0.0276461	0.218122
0.0515352	0.028976	0.159552
0.0498141	0.0303818	0.334956
0.047435	0.0340912	0.21534
0.0438812	0.0385301	0.233009
0.0431373	0.0416939	0.139804
0.0408213	0.0501484	0.489112
0.0352941	0.0517809	0.217396
0.0338712	0.0622576	0.19127
0.0324529	0.0730031	0.241261
0.0556208	0.0145194	0.221011
0.0528937	0.0298639	0.195986
0.0502975	0.0323681	0.194319
0.043898	0.0381792	0.231243
0.0433014	0.0442647	0.172344
0.0423288	0.0565374	0.164505
0.0323864	0.0610268	0.128775
0.0261463	0.0689559	0.221961
0.0212249	0.0852163	0.285737
0.0665551	0.0198121	0.17465
0.0617799	0.0231001	0.145407
0.0595685	0.0239448	0.171468
0.0508353	0.025927	0.208299
0.0464897	0.0266494	0.254897
0.040047	0.0338836	0.147019
0.0351934	0.0348732	0.339919
0.0270337	0.0379913	0.218962
0.0780366	0.0386188	0.207969
0.0734035	0.0462809	0.11203
0.0658133	0.0523914	0.205855
0.0567999	0.0537902	0.175558
0.0478385	0.037335	0.154696
0.0437406	0.052085	0.145812
0.039194	0.0526939	0.187777
0.0385805	0.0565084	0.288384
0.03784	0.0572821	0.258139
0.0375204	0.0728788	0.207661
0.0364755	0.100661	0.231932
0.0360554	0.02925	0.254143
0.034487	0.0335962	0.163403
0.0310677	0.0342031	0.145182
0.0304	0.0463625	0.129252
0.0286847	0.0620989	0.226586
0.0254871	0.067908	0.229333
0.0220259	0.0815249	0.307139
0.0786575	0.0876878	0.283318
0.0753414	0.0213217	0.266736
0.073967	0.0267687	0.16947
0.0674825	0.0305422	0.241365
0.0605072	0.0305588	0.168498
0.0566276	0.0313061	0.221789
0.055525	0.0328964	0.308039
0.0510968	0.0346917	0.254655
0.0506447	0.0370202	0.203956
0.0505053	0.0386986	0.104488
0.0344808	0.0409458	0.184306
0.031775	0.0492361	0.245196
0.03009	0.050825	0.354193
0.0272882	0.0566593	0.116551
0.0234155	0.024918	0.146374
0.0224362	0.0253045	0.173765
0.0677455	0.0296429	0.315994
0.062826	0.0380257	0.174021
0.0542211	0.0391939	0.157984
0.0521586	0.0417146	0.269515
0.0519421	0.0430166	0.216486
0.0496046	0.0551856	0.186282
0.049349	0.0169636	0.22132
0.0457718	0.0195029	0.266281
0.0446211	0.0220362	0.0931577
0.0437426	0.0221427	0.0701057
0.042199	0.0229129	0.382759
0.03848	0.0255318	0.263226
0.0369286	0.0262582	0.433426
0.0351491	0.0275085	0.255959
0.0321425	0.0283816	0.0707203
0.0261316	0.0340908	0.0626173
0.0796494	0.0352262	0.0222685
0.07642	0.0522573	0.158842
0.066516	0.0527036	0.156125
0.0628818	0.0553019	0.0680214
0.0533875	0.0582706	0.118251
0.0503508	0.0186665	0.0674578
0.0499673	0.0191266	0.299922
0.0497408	0.027074	0.212895
0.0422623	0.0605245	0.238376
0.0418093	0.0200524	0.194328
0.0397855	0.0221837	0.287421
0.0382605	0.0234909	0.265702
0.0379626	0.0235748	0.194836
0.0364888	0.0339779	0.275928
0.0353014	0.0459464	0.300376
0.0329067	0.0235416	0.313774
0.0284099	0.032749	0.109702
0.0645875	0.0492894	0.222865
0.0625155	0.019015	0.267551
0.0413844	0.02281	0.260795
0.0413748	0.0237325	0.288525
0.0403381	0.0344748	0.215724
0.0289841	0.0417355	0.194557
0.0271972	0.0212072
0.0499628	0.0264917
0.0447872	0.0324454
0.0371724	0.0375251
0.0342857	0.0414547
0.0340271	0.0417448
0.032134	0.0483678
0.0700632	0.0608218
0.0609017	0.0656219
0.0562024	0.0697879
0.0554871	0.0300751
0.0477224	0.0326343
0.0465795	0.0341807
0.042531	0.041326
0.0421264	0.0633597
0.0418481	0.0218228
0.0238275	0.0231427
0.0222307	0.0253484
0.0189282	0.0476624
0.0752224	0.100331
0.0711066	0.0140123
0.0563089	0.0245655
0.0445319	0.0245905
0.0436491	0.0277564
0.0408241	0.0344435
0.0392494	0.0494118
0.0355687	0.0121936
0.0315275	0.0251806
0.0256946	0.0355807
0.021639	0.0379362
0.0168001	0.0424262
0.0778468	0.0441161
0.0673398	0.0511181
0.0494224	0.0259506
0.0475809	0.0289007
0.037236	0.0440388
0.0371024	0.0524723
0.0327916
0.0293666
0.0288321
0.02252
0.021479
0.0664682
0.0470747
0.0448807
0.0369266
0.0321295
0.0310609
0.0283318
0.0271684
0.0269097
0.0238614
0.0536541
0.0535251
0.0521082
0.0487742
0.0382706
0.0369372
0.0366302
0.0352185
0.0336677
0.032545
0.0285335
0.0178917
0.0624956
0.0535739
0.051419
0.048125
0.0365179
0.0355644
0.0284637
0.0222494
0.0222462
0.040311
