# Supplementary material for: Tetraspanner‐based nanodomains modulate BAR domain‐induced membrane curvature
Source: EMBO Rep. 2023 Oct 30;24(12):e57232. doi: 10.15252/embr.202357232 (PMC10702824; doi:10.15252/embr.202357232)
Supplement: Supplementary file 9 — Source Data for Figure 2 [file EMBR-24-e57232-s005.zip › Figure 2/2D/MCC_length_Seg1OE.xlsx]

## Sheet: 2D MCC length with Seg1OE
Figure 2D	MCC/eisosome length (in nm)
WT Pil1	WT Sur7	WT pPma1-Sur7	Seg1OE Pil1	Seg1OE Sur7	Seg1OE pPma1-Sur7
263	305	416	692	860	692
253	213	424	692	773	747
273	289	404	629	687	483
294	213	443	566	593	377
244	291	335	608	537	426
249	214	275	680	418	517
277	186	275	589	645	873
267	369	326	638	439	437
237	326	322	489	395	675
178	152	243	296	386	899
275	324	247	362	396	858
324	351	322	463	622	784
256	280	388	677	467	724
266	288	285	760	502	494
232	368	391	689	522	467
376	369	292	554	707	489
302	358	284	385	567	570
319	283	288	491	253	399
295	364	319	442	532	714
288	241	284	362	476	978
265	226	248	417	885	1142
281	238	314	567	767	958
268	250	260	537	698	1171
274	214	324	354	500	642
284	240	293	325	417	767
282	310	428	437	1265	820
298	359	262	386	529	1147
248	235	427	456	548	1146
154	263	260	466	752	854
291	391	373	351	546	889
430	274	336	327	513	850
266	261	270	320	330	1042
248	246	361	281	358	580
265	203	395	232	391	358
197	206	375	282	396	366
247	208	367	478	417	1208
202	189	324	331	916	1330
275	227	280	330	1009	525
172	184	294	288	550	1187
175	281	324	343	770	1182
217	224	257	482	565	713
246	354	363	358	493	1031
233	219	332	466	514	939
155	205	509	367	413	586
167	241	317	407	567	578
183	265	319	400	325	515
333	293	352	451	388	946
194	243	309	552	393	910
378	314	300	851	542	999
388	246	384	325	557	607
342	200	433	522	498	1147
345	226	296	660	906	1579
398	250	303	629	932	989
137	269	275	410	736	1459
286	207	272	381	615	545
335	193	289	428	800	1040
279	234	463	341	726	625
234	249	271	464	540	594
273	211	317	321	689	1082
269	197	337	730	1152	1000
280	239	277	563	618	1225
260	232	317	512	247	1308
262	260	317	239	355	564
298	213	330	232	787	462
234	172	286	531	537	557
232	300	333	325	266	812
253	261	237	657	335	442
321	253	263	484	908	436
284	293	343	426	370	1412
207	277	456	536	400	1323
263	310	367	589	354	728
248	311	350	440	432	805
263	288	465	358	509	782
265	282	397	747	450	1110
192	264	471	804	486	1910
150	284	463	882	415	970
251	235	363	419	561	1300
177	383	414	330	423	733
208	306	340	293	713	950
224	210	465	575	568	708
204	253	266	486	375	1555
355	283	448	557	395	1569
273	280	390	412	533	1020
323	239	270	373	602	1253
267	248	312	768	372	816
398	286	368	565	430	867
168	188	295	350	251	857
227	215	358	310	1154	844
207	244	318	348	734	851
276	295	277	462	528	770
317	280	347	386		734
160	295	459	279		685
194	250	325	363		912
243	257	266	526		837
285	243	265	572		2205
261	272	314	615		679
208	257	276	528		1225
229	245	352	526		1239
242	208	350	623		960
283	177	313	550		941
251	296	225	647		339
244	280	298	593		312
238	325	270	470		466
253	376	265	414		403
271	358	291	569		647
300	295	255	523		659
245	332	393	306		607
233	395	355	429		667
212	318	208	582		511
200	336	443	621		615
195	293	333	416		637
273	235	237	387		505
243	276	463	441		635
259	283	579	517		567
207	264	608	683		814
205	273	423	394		592
217	257	375	469		606
277	300	437	536		809
225	214	409	439		635
182	208	407	708		578
174	225		704		838
257	227		517		712
240	255		767		592
253	249		451		1606
231			602		864
308			412		1582
246			418		1028
180			341		826
213			378		570
190			463		1311
230			407		752
231			334		988
199			335		1033
199			402		986
233			325		936
211			458		1007
276					1253
273					750
251					785
244					934
277					593
282					613
212					767
300					1139
255					933
240					1134
249					690
208					577
179					625
268					517
226					973
202					868
232					898
216					449
378					1179
200					855
246					1055
227					881
222					1222
293					1431
261					1165
251
273
247
241
289
