# Supplementary material for: Tetraspanner‐based nanodomains modulate BAR domain‐induced membrane curvature
Source: EMBO Rep. 2023 Oct 30;24(12):e57232. doi: 10.15252/embr.202357232 (PMC10702824; doi:10.15252/embr.202357232)
Supplement: Supplementary file 10 — Source Data for Figure 3 [file EMBR-24-e57232-s001.zip]

Archive with 34 entries (25 files):
- Figure 3/
- Figure 3/3A/
- Figure 3/3A/5xKO_Pil1Halo_medial.tif
- Figure 3/3A/5xKO_Pil1Halo_top.tif
- Figure 3/3A/WT_Pil1Halo_medial.tif
- Figure 3/3A/WT_Pil1Halo_top.tif
- Figure 3/3B/
- Figure 3/3B/MCC_endtoend_contour.xlsx
- Figure 3/3C/
- Figure 3/3C/MCC_number_intensity.xlsx
- Figure 3/3D/
- Figure 3/3D/5xKO_Lsp1Halo_medial.tif
- Figure 3/3D/5xKO_Mup1DCHalo_medial.tif
- Figure 3/3D/5xKO_Nce102Halo_medial.tif
- Figure 3/3D/WT_Lsp1Halo_medial.tif
- Figure 3/3D/WT_Mup1DCHalo_medial.tif
- Figure 3/3D/WT_Nce102Halo_medial.tif
- Figure 3/3E/
- Figure 3/3E/5xKO_Nce102mNeGr_Pil1mRFPruby_medial.tif
- Figure 3/3E/WT_Nce102mNeGr_Pil1mRFPruby_medial.tif
- Figure 3/3F/
- Figure 3/3F/5xKO_dNce102_Pil1Halo_medial.tif
- Figure 3/3F/5xKO_dPil1_Nce102Halo_medial.tif
- Figure 3/3F/5xKO_Nce102Halo_medial.tif
- Figure 3/3F/5xKO_Pil1Halo_medial.tif
- Figure 3/3G/
- Figure 3/3G/5xKO_Pil1Halo.tif
- Figure 3/3G/5xKO_Pil1Halo_profile.tif
- Figure 3/3G/WT_Pil1Halo.tif
- Figure 3/3G/WT_Pil1Halo_profile.tif
- Figure 3/3H/
- Figure 3/3H/5xKO_FreezeFracture1.tif
- Figure 3/3H/5xKO_FreezeFracture2.tif
- Figure 3/3H/WT_FreezeFracture.tif
