# Supplementary material for: Tetraspanner‐based nanodomains modulate BAR domain‐induced membrane curvature
Source: EMBO Rep. 2023 Oct 30;24(12):e57232. doi: 10.15252/embr.202357232 (PMC10702824; doi:10.15252/embr.202357232)
Supplement: Supplementary file 10 — Source Data for Figure 3 [file EMBR-24-e57232-s001.zip › Figure 3/3B/MCC_endtoend_contour.xlsx]

## Sheet: 3B MCC endtoend contour length
Figure 3B	end to end and contour distance of MCC/eisosomes measured from STED images								all values in nm
WT end to end	WT contour	5xKO end to end	5xKO contour
208	254	349	504
215	417	304	415
190	398	285	380
228	319	250	422
186	401	313	458
277	346	212	523
213	334	202	611
151	363	331	549
214	208	471	409
250	214	283	756
267	340	282	676
221	307	328	612
205	301	198	558
243	235	574	790
202	328	309	526
169	307	196	733
289	451	247	774
222	498	313	774
304	572	225	1010
294	397	281	708
236	323	237	519
262	365	155	522
233	218	248	534
248	405	239	554
287	250	219	765
259	340	217	742
259	311	477	648
259	469	294	514
230	542	337	1028
233	369	294	878
214	194	355	694
220	313	222	694
257	331	246	731
289	484	243	642
224	282	354	571
211	175	300	516
247	258	225	483
209	322	291	724
195	322	183	825
318	288	321	582
296	192	230	533
334	212	495	476
236	210	348	804
328	200	266	804
448	171	255	724
337	189	243	1004
276	447	243	1004
303	196	218	622
293	244	283	519
252	206	279	618
280	335	244	592
301	223	251	564
301	221	226	483
275	275	243	545
278	629	259	547
313	478	252	629
263	230	235	629
330	326	201	503
216	380	184	532
261	442	208	508
274	317	403	531
293	369	410	387
250	255	354	529
351	320	319	746
238	127	216	730
238	134	286	609
240	426	214	560
358	179	265	681
424	237	219	748
247	423	143	845
250	307	212	717
250	268	217	547
294	287	217	547
179	591	169	510
125	591	190	457
188	235	247	867
113	235	271	664
354	292	285	488
316	221	257	1001
437	451	215	1001
206	319	302	734
261	274	248	556
340	218	253	709
251	341	240	627
215	301	185	631
258	269	345	462
280	218	276	638
265	448	230	524
246	316	189	482
240	395	417	485
294	361	264	516
180	188	229	521
159	297	142	749
189	356	201	836
230	356	236	552
174	388	161	621
221	292	164	570
248	321	235	577
280	213	307	463
230	360	206	660
381	338	293	501
388		251	601
382		200	515
292		250	446
252		202	808
195		414	849
277		199	574
254		406	1002
202		169	705
287		243	759
314		206	583
240		245	737
253		200	714
318		275	568
322		304	643
319		190
417		190
339		195
375		206
281		239
225		235
360		219
504		277
263		224
289		242
274		217
203		233
239		195
285		245
269		172
278		243
240		301
228		418
202		330
255		249
237		276
245		167
268		362
239		238
150		221
253		210
251		229
277		196
267		246
184		165
220		329
205		350
292		287
198		303
198		307
224		269
208		247
230		306
208		246
171
227
279
245
195
309
285
232
242
267
207
224
227
177
245
224
287
296
284
232
260
262
280
323
240
302
269
206
243
250
253
270
267
270
230
180
289
253
258
258
264
221
195
303
283
316
253
253
191
243
364
219
188
215
224
362
240
228
296
318
317
255
240
256
286
250
288
268
218
259
248
172
240
219
211
243
235
296
233
207
250
180
210
225
213
209
268
263
301
216
233
256
280
256
230
219
253
313
214
319
265
242
195
277
284
245
284
230
303
251
250
176
158
250
237
333
283
251
255
241
237
292
250
230
236
351
239
259
266
199
288
235
