# Supplementary material for: Tetraspanner‐based nanodomains modulate BAR domain‐induced membrane curvature
Source: EMBO Rep. 2023 Oct 30;24(12):e57232. doi: 10.15252/embr.202357232 (PMC10702824; doi:10.15252/embr.202357232)
Supplement: Supplementary file 10 — Source Data for Figure 3 [file EMBR-24-e57232-s001.zip › Figure 3/3C/MCC_number_intensity.xlsx]

## Sheet: 3C number of MCC per area 
Figure 3C	number of MCC/eisosomes per area measured from STED images						in n per square micron
WT Pil1-Halo	5xKO Pil1-Halo
3.55642	3.1682
2.26337	2.21402
2.7533	1.22378
3.19234	1.49115
2.7894	1.33809
3.0278	1.67629
2.96017	2.66667
2.4727	2.03102
3.46482	1.65207
2.46914	2.52133
2.84376	2.75482
4.158	2.21328
3.19052	2.1974
3.45586	2.40996
2.53899	1.4087
2.91093	1.6129
3.48606	2.54259
4.64191	1.25839
3.03951	1.46735
2.70657	2.28258
2.37925	1.51248
2.43094	1.27693
2.81507	1.28932
2.10388	2.38758
2.4592	2.69481
2.69542	0.833056
2.78187	3.05285
4.66959	1.25333
2.44565	1.03806
3.94426	2.19419
3.22646	1.74106
2.78194	1.57341
2.46305	1.60043
5.29986	2.25443
2.67545	2.84698
3.00481	3.54496
3.90215	1.91083
3.43249	1.22067
4.31457	1.95542
3.14021	0.95511
2.75792	2.40256
2.26166
5.20244
2.51708
3.89421
3.2543
3.00171
2.43934
2.15142
4.54545
1.94669
3.79927
2.89214
2.51554
3.51331
2.59099

## Sheet: 3C intensity of MCC
Figure 3C	intensity of MCC/eisosomes measuredfrom STED images						in gray levels
WT Pil1-Halo	5xKO Pil1-Halo
1.50718	1.818
0.762273	0.860833
1.0425	0.843571
1.12033	1.08225
0.85812	1.84933
1.25773	1.10311
1.25318	0.845143
0.461333	0.976273
0.674	1.1598
0.512167	1.09292
0.275118	1.10154
0.63855	1.14846
0.943857	0.8675
1.587	0.341556
0.9725	1.00875
0.795533	0.749714
1.05093	1.6196
0.803286	1.63483
0.40575	0.549833
0.197294	0.8967
0.7688	2.90017
0.665546	0.93075
0.561385	2.7216
0.6755	1.24583
0.897182	1.23233
0.545067	0.5985
0.543647	0.99925
0.420182	0.941125
0.768889	1.26167
0.7404	1.26763
0.858569	1.29355
0.698538	0.713375
0.638909	2.14083
0.560421	1.12029
0.851615	0.928
1.0361	1.88209
0.728385	0.803417
0.792619	0.940778
0.788545	0.579533
0.8552	1.01311
0.309111	0.783722
0.434115
1.10935
0.894357
0.564417
0.705286
0.741571
0.425053
0.448381
0.643367
0.259885
0.747292
0.548353
0.732588
0.660421
0.548333
