# Supplementary material for: Tetraspanner‐based nanodomains modulate BAR domain‐induced membrane curvature
Source: EMBO Rep. 2023 Oct 30;24(12):e57232. doi: 10.15252/embr.202357232 (PMC10702824; doi:10.15252/embr.202357232)
Supplement: Supplementary file 11 — Source Data for Figure 4 [file EMBR-24-e57232-s002.zip]

Archive with 58 entries (52 files):
- Figure 4/
- Figure 4/4A/
- Figure 4/4A/4A_rescue_radial distance.xlsx
- Figure 4/4A/5xKO_2xPH_cell.tif
- Figure 4/4A/5xKO_2xPH_linear.tif
- Figure 4/4A/5xKO_A08184g_cell.tif
- Figure 4/4A/5xKO_A08184g_linear.tif
- Figure 4/4A/5xKO_Fmp45_cell.tif
- Figure 4/4A/5xKO_Fmp45_linear.tif
- Figure 4/4A/5xKO_Pun1_cell.tif
- Figure 4/4A/5xKO_Pun1_linear.tif
- Figure 4/4A/5xKO_Sur7_cell.tif
- Figure 4/4A/5xKO_Sur7_linear.tif
- Figure 4/4A/5xKO_Tos7_cell.tif
- Figure 4/4A/5xKO_Tos7_linear.tif
- Figure 4/4A/5xKO_Ynl194c_cell.tif
- Figure 4/4A/5xKO_Ynl194c_linear.tif
- Figure 4/4A/WT_Sur7_cell.tif
- Figure 4/4A/WT_Sur7_linear.tif
- Figure 4/4C/
- Figure 4/4C/4B_Cterminus_radial distance.xlsx
- Figure 4/4C/5xKO_2PH_cell.tif
- Figure 4/4C/5xKO_2PH_linear.tif
- Figure 4/4C/5xKO_Sur7DC_cell.tif
- Figure 4/4C/5xKO_Sur7DC_linear.tif
- Figure 4/4C/5xKO_Sur7DNDC_cell.tif
- Figure 4/4C/5xKO_Sur7DNDC_linear.tif
- Figure 4/4C/5xKO_Sur7DN_cell.tif
- Figure 4/4C/5xKO_Sur7DN_linear.tif
- Figure 4/4C/5xKO_Sur7_cell.tif
- Figure 4/4C/5xKO_Sur7_linear.tif
- Figure 4/4C/WT_Sur7_cell.tif
- Figure 4/4C/WT_Sur7_linear.tif
- Figure 4/4D/
- Figure 4/4D/5xKO_cell.tif
- Figure 4/4D/5xKO_empty_cell.tif
- Figure 4/4D/5xKO_empty_linear.tif
- Figure 4/4D/5xKO_linear.tif
- Figure 4/4D/5xKO_Sur7DC_cell.tif
- Figure 4/4D/5xKO_Sur7DC_linear.tif
- Figure 4/4D/5xKO_Sur7DNDC_cell.tif
- Figure 4/4D/5xKO_Sur7DNDC_linear.tif
- Figure 4/4D/5xKO_Sur7DN_cell.tif
- Figure 4/4D/5xKO_Sur7DN_linear.tif
- Figure 4/4D/5xKO_Sur7_cell.tif
- Figure 4/4D/5xKO_Sur7_linear.tif
- Figure 4/4D/WT_cell.tif
- Figure 4/4D/WT_linear.tif
- Figure 4/4E/
- Figure 4/4E/5xKO_Sur7DC_top.tif
- Figure 4/4E/5xKO_Sur7DC_zoom.tif
- Figure 4/4E/WT_Sur7DC_top.tif
- Figure 4/4E/WT_Sur7DC_zoom.tif
- Figure 4/4F/
- Figure 4/4F/antiGFP.jpg
- Figure 4/4F/antiGFP.tif
- Figure 4/4F/antiHA.jpg
- Figure 4/4F/antiHA.tif
