# Supplementary material for: Tetraspanner‐based nanodomains modulate BAR domain‐induced membrane curvature
Source: EMBO Rep. 2023 Oct 30;24(12):e57232. doi: 10.15252/embr.202357232 (PMC10702824; doi:10.15252/embr.202357232)
Supplement: Supplementary file 11 — Source Data for Figure 4 [file EMBR-24-e57232-s002.zip › Figure 4/4A/4A_rescue_radial distance.xlsx]

## Sheet: 4A radial distances
Figure 4A	Radial distance between Nce102RFP and indicated GFP fusions						values in nm,
WT_Sur7	5xKO_2xPH	5xKO_Sur7	5xKO_Ynl194c	4306_5xKO_Nce102-R/Fmp45G	4307_5xKO_Nce102-R/Pun1-g	4507_5xKO_Nce102-R/Tos7G	4309_5xKO_Nce102-R/A08184gG
82	164	82	82	164	246	164	246
-82	246	164	0	0	410	82	0
0	-164	82	82	0	82	164	0
0	164	164	82	82	164	164	0
82	246	0	0	0	328	246	82
0	164	0	-82	82	328	410	0
82	246	82	82	0	246	0	82
82	410	82	0	82	246	0	82
0	246	0	0	0	164	82	82
0	0	164	82	164	82	246	0
82	410	0	164	82	328	574	82
0	246	0	82	82	328	82	0
0	574	82	82	82	164	82	82
0	410	82	0	82	164	0	164
0	246	82	0	82	246	164	82
0	82	0	246	82	164	246	164
82	410	0	0	0	410	164	82
82	492	0	0	82	246	492	164
-82	164	164	0	82	246	82	164
-328	246	82	164	0	574	82	0
-82	164	164	82	82	246	164	164
-82	410	-82	164	0	-328	164	82
82	492	0	0	82	82	164	0
0	-164	0	82	82	164	0	82
82	246	-82	82	82	246	-82	0
-82	82	82	-82	82	0	246	82
0	410	0	82	0	82	82	-82
82	656	0	82	82	328	-82	0
82	492	82	0	164	0	82	0
0	328	82	82	82	82	0	0
0	410	164	82	164	328	82	0
0	328	0	82	164	246	164	164
-82	0	164	82	82	246	246	0
164	328	82	0	82	246	164	82
164	0	0	82	82	574	246	-82
82	328	82	82	0	410	328	82
82	410	82	82	82	656	82	0
0	410	82	82	82	-164	0	82
0	246	82	0	82	164	164	82
0	82	82	0	82	246	328	82
0	328	82	82	82	246	492	164
82	82	82	82	82	328	492	164
82	164	82	0	0	328	0	164
82	164	164	82	82	82	246	164
0	246	82	0	82	0	328	164
164	246	82	82	0	164	246	82
0	82	0	164	82	164	164	82
0	0	82	82	0	164	246	82
0	164	0	0	0	164	82	82
0	656	164	82	0	82	164	0
82	164	82	82	0	246	164	82
0	410	0	0	0	164	410	-82
0	164	0	0	82	164	0	82
0	492	82	82	82	164	574	82
82	410	0	82	82	82	246	164
82	656	82	246	0	246	328	82
82	410	82	82	0	0	246	164
0	82	82	82	0	0	246	0
82	164	164	82	82	164	246	82
0	0	0	82	82	246	574	0
0	-82	0	164	82	328	0	82
0	164	82	164	82	246	82	0
82	-82	0	164	-82	246	164	-82
82	-164	82	82	0	328	164	0
82	0	0	82	82	328	164	0
82	-82	82	164	164	246	246	0
164	246	0	82	82	82	246	82
0	164	82	82	0	82		0
0	0	0	82	0	82		82
82	246	0	82	82	82		0
82	82	0	82	82	82		0
0	-82	0	82	82	82		82
82	246	82	82	0	246		82
82	246	82	164	82	82		164
82	164	82	82	0	328		82
82	492	82	82	82	246		82
0	164	82	82	164	246		82
0	328	0	-82	82	82		82
82	328	0	0	82	82		0
82	82	0	0	82	410		82
82	246	82	82	82	246		82
82	410	82	82	0	328		82
82	164	82	82	82	82		164
0	164	164	82	82	328		0
82	82	0	82	82	82		0
0	328	82	82	164	82		0
82	246	0	82	82	492		82
82	328	0	164	0	492		82
0	328	0	0	0	246		164
0	328	0	82	82	246		0
0	164	0	164	82	164		0
82	246	82	82	82	246		0
82	0	82	164	0	328		0
82	246	0	82	82	-328		82
82	246	82	0	164	0		82
0		82	164	82	656		82
0		0	164	82	164		0
0		82	82	0	246		164
0		0	82	164	164		0
82		-82	82	0	82		-82
0		82	0	0	82		82
82		0	0	82	246		0
246		0	0	-164	410		0
82		0	82	82	246		0
164		82	0	82	246		-82
82		82	82	0	246		-82
164		-82	82	0	164		-82
0		82	0	82	492		82
82		164	0	0	164		82
0		82	82	0	328		82
0		82	82	0	246		246
0		82	82	0	246		82
0		-82	82	82	410		82
82		82	82	164	82		164
0		164	82	82	164		0
82		82	82	82	-82		164
0		82	0	0	246		82
82		82	-82	164	82		82
164		82	82	164	164		0
0		82	0	164	164		82
246		82	164	82	82		-82
82		164	82	82	164		0
0		82	164	82	0		82
82		0	82	0	246
82		82	0	82	0
164		82	-82	82	246
82		82	164	82	328
0		82	164	82	410
0		0	82	82	164
0		-82	164	82	164
0		0	82	0	164
82		164	82	82	0
164		164	0	82	82
82		164	82	0	82
82		82	82	-82	0
0		82	0	82	82
82		82	164	82	164
328		82	82	0	82
164		0	164	0	82
82		0	246	0	164
		0	82	82	164
		0	-82	82	328
		82	246	82	0
		82	0	82	328
		82	164	-82	164
		82	82	-164	410
		82	0	0	328
		82	82		492
		82	82		82
		0	0		246
		0	0		164
		0	82		164
		0	82
		0	82
		0	82
		0	0
		164	0
		82	164
		82	82
		82	-164
		0
		0
		82
		0
		0
		82
		82
		82
