# Supplementary material for: Tetraspanner‐based nanodomains modulate BAR domain‐induced membrane curvature
Source: EMBO Rep. 2023 Oct 30;24(12):e57232. doi: 10.15252/embr.202357232 (PMC10702824; doi:10.15252/embr.202357232)
Supplement: Supplementary file 11 — Source Data for Figure 4 [file EMBR-24-e57232-s002.zip › Figure 4/4C/4B_Cterminus_radial distance.xlsx]

## Sheet: 4C radial distances
Figure 4C	Radial distance between Nce102RFP and indicated GFP fusions to Sur7 variants						values in nm
WT_Sur7	5xKO_2xPH	5xKO_Sur7	5xKO_Sur7ΔNΔC	5xKO_Sur7ΔN	5xKO_Sur7ΔC
82	246	82	164	164	164
0	82	82	164	82	164
0	246	82	410	164	164
82	246	82	410	0	328
164	82	-82	410	82	246
246	328	82	164	0	82
0	0	82	82	82	164
0	164	82	164	82	82
82	164	82	164	82	246
0	82	82	164	82	164
0	164	0	246	82	82
82	82	0	82	82	82
-82	82	0	164	82	164
0	246	0	246	0	82
82	246	0	82	82	164
82	-328	164	164	164	82
82	246	82	164	82	82
82	410	82	164	82	164
0	492	82	164	82	164
82	246	82	82	82	246
82	82	82	164	0	164
82	410	0	164	164	82
0	-82	82	246	82	164
0	246	0	492	82	82
0	328	82	164	82	164
0	246	82	164	82	0
0	82	82	0	0	82
82	0	82	82	0	82
0	0	82	0	82	164
82	164	82	328	82	82
82	82	0	246	82	164
0	82	0	164	82	164
82	492	164	164	-82	164
82	-82	164	164	82	164
0	82	82	246	82	246
164	246	82	164	0	246
82	410	0	246	82	246
0	246	0	246	0	246
82	-246	0	246	0	164
0	-164	0	246	82	164
0	410	82	246	82	164
0	-246	0	492	0	246
82	328	82	492	82	164
0	574	82	164	82	492
0	246	0	82	0	164
-82	246	82	0	82	82
0	82	82	164	0	164
0	246	82	164	82	246
0	0	246	164	82	246
82	164	0	246	82	164
0	246	328	164	82	164
0	82	82	246	82	164
82	246	82	164	164	164
82	246	82	0	82	164
0	410	82	246	164	328
0	164	82	82	82	246
82	492	82	164	82	164
82	410	0	82	164	246
0	246	82	164	82	-82
0	82	-82	164	82	246
82	246	0	0	0	246
0	328	82	164	82	164
0	164	82	246	82	82
-82	82	82	164	164	82
82	410	0	164	-82	82
-82	246	0	82	0	82
82	328	164	82	82	164
0	82	0	164	-82	328
0	328	0	410	164	164
82	82	0	0	82	82
82	82	0	246	82	82
0	82	82	164	82	82
82	164	82	246	82	574
82	246	0	164	82	164
164	246	164	246	0	82
0	328	-164	246	0	82
0	164	0	0	0	164
0	164	0	246	0	82
82	164	82	164	82	328
164	246	0	164	0	82
82	164	0	164	82	328
246	82	164	82	82	164
0	82	0	164	0	164
82	410	82	164	0	82
82	410	82	82	82	164
0	410	82	246	82	164
82	164	82	82	82	328
0	246	0	164	0	164
0	328	82	82	0	82
-164	410	0	82	82	82
82	328	0	82	82	164
246	328	82	82	0	82
0	164	82	82	82	82
82	0	164	82	82	164
246	164	82	164	164	164
-82	164	164	246	0	164
0	164	82	246	0	164
82	164	82	82	82	246
164	164	82	246	164	164
82	246	82	246	0	246
0	328	0	328	82	164
0	328	0	246	0	164
164	-246	82	164	0	164
82	492	0	246	-82	164
82	164	82	164	0	82
-82	492	0	246	82	82
0	-492	82	82	0	82
-82	410	0	82	0	82
82	246	82	82	0	82
0	410	0	246	0	82
0	246	0	0	82	82
82	246	0	164	82	82
0	164	0	164	0	82
0	328	82	328	0	82
-82	328	82	246	82	246
0	328	82	246	82	246
0	-410	0	164	82	246
164	328	0	82	164	246
164	164	-82	82	164	164
0	82	82	82	82	328
82	328	164	82	0	164
82	738	164	246	82	164
82	82	82	164	82	164
82	574	0	164	0	82
82	82	82	82	0	164
0	164	0	328	0	164
82	492	82	164	82	164
-82	410	0	164	0	82
0	328	0	246	82	164
82	164	0	246	0	82
246	656	82	328	0	246
-82	164	82	328	164	328
0	82	-82	246	0	164
0	328	0	246	82	82
82	246	82	164	164	164
164	246	82	328	82	82
82	410	82	246	82	246
0	164	82	164	0	164
0	410	0	164	164	164
164		82	164	0	246
246		0	164	82	328
0		0	0	0	246
0		82	656	0	164
82		0	164	0	0
82		0	82	0	164
0		82	328	0	164
164		82	164	0	164
82		82	164		82
82		82	164		82
82		0	82		82
82		82	164		246
0		82	82		246
82		164	164		164
0		82	0		246
82		82	164		82
164		0	246		164
0		82	246		164
0		0	410		82
0		82	246		82
82		0	328		82
0		82	410		164
82		82	82		164
82		82	82		246
82		0	82		82
82		82	164		164
0		0	0		246
0		82	246		82
82		82	246		164
82		0	246		164
0		82	410		82
0		82	164		82
82		82	82		164
0		82	164		492
0		82	246		164
82			164		164
82			164		164
164			0		82
0			82		82
0			82		164
82			246		164
0			164		164
82			246		246
0			164		164
0			82		82
0			164		164
82			164		328
82			328		492
			656		328
			82		82
			0		328
			492		82
			246		246
			164		82
			0		164
			164		164
			82		164
			82		82
			164		164
			328		246
			246		164
			246		164
			82		82
			164		82
			82		82
			164		82
			164		82
			82		82
			246		246
			164		164
			164		492
			164		82
			246		82
			164		164
			164		328
			82		164
			82		246
			328		82
			164		246
			82		574
			246		164
			82		82
			164		82
			164		82
			164		0
			246		246
			164		164
			164		82
			164		82
					164
					164
					164
					328
					246
					164
					164
					246
					82
					82
					164
					164
					164
					82
					164
					82
					164
					164
					82
