# Supplementary material for: Tetraspanner‐based nanodomains modulate BAR domain‐induced membrane curvature
Source: EMBO Rep. 2023 Oct 30;24(12):e57232. doi: 10.15252/embr.202357232 (PMC10702824; doi:10.15252/embr.202357232)
Supplement: Supplementary file 12 — Source Data for Figure 5 [file EMBR-24-e57232-s012.zip]

Archive with 35 entries (26 files):
- Figure 5/
- Figure 5/5A/
- Figure 5/5A/5xKO_linear.tif
- Figure 5/5A/5xKO_Mss4OE_linear.tif
- Figure 5/5A/DInp5152_linear.tif
- Figure 5/5A/Mss4OE_linear.tif
- Figure 5/5A/WT_linear.tif
- Figure 5/5B/
- Figure 5/5B/Pil1Halo_Dinp5152.tif
- Figure 5/5B/Pil1Halo_Dinp5152_profile.tif
- Figure 5/5C/
- Figure 5/5C/5C_contour.xlsx
- Figure 5/5D/
- Figure 5/5D/5D_Pearson.xlsx
- Figure 5/5D/Dinp5152_Sur7mNeGr_Nce102RFP.tif
- Figure 5/5D/WT_Sur7mNeGr_Nce102RFP.tif
- Figure 5/5E/
- Figure 5/5E/Dinp5152_Sur7.tif
- Figure 5/5E/Dinp5152_Sur7OE.tif
- Figure 5/5E/WT_Sur7.tif
- Figure 5/5E/WT_Sur7OE.tif
- Figure 5/5F/
- Figure 5/5F/5F_PMcytosolRatio.xlsx
- Figure 5/5F/5xKO_PH.tif
- Figure 5/5F/WT_PH.tif
- Figure 5/5G/
- Figure 5/5G/5G_Radial distance.xlsx
- Figure 5/5G/5xKO_Nce102RFP_Inp51GFP.tif
- Figure 5/5G/WT_Nce102RFP_Inp51GFP.tif
- Figure 5/5H/
- Figure 5/5H/5H_Pearson.xlsx
- Figure 5/5H/5xKO_GFP-Mss4_Nce102-RFP.tif
- Figure 5/5H/5xKO_Mss4GFP_medial.tif
- Figure 5/5H/WT_GFP-Mss4_Nce102-RFP.tif
- Figure 5/5H/WT_Mss4_medial.tif
