# Supplementary material for: Tetraspanner‐based nanodomains modulate BAR domain‐induced membrane curvature
Source: EMBO Rep. 2023 Oct 30;24(12):e57232. doi: 10.15252/embr.202357232 (PMC10702824; doi:10.15252/embr.202357232)
Supplement: Supplementary file 12 — Source Data for Figure 5 [file EMBR-24-e57232-s012.zip › Figure 5/5C/5C_contour.xlsx]

## Sheet: 5C contour length
Figure 4C	Contour distance of PIl1-Halo-labeled tubes (STED) of indicated mutants					values in nm
WT	5xKO	Δinp51Δinp52	Mss4OE	5xKO Mss4OE
309	772	490	389	777
231	456	611	530	613
203	405	296	245	609
358	509	571	302	506
314	510	398	324	461
221	490	423	412	591
190	801	1417	236	644
300	629	414	190	739
341	618	542	459	702
155	329	580	435	486
183	315	623	625	1166
215	304	527	423	641
290	407	482	295	736
213	529	682	448	490
258	390	754	596	542
334	336	728	572	381
218	402	887	429	735
166	344	856	324	591
237	361	673	293	735
310	519	1457	649	541
207	440	492	177	456
217	520	614	195	525
174	485	528	278	421
237	473	303	435	846
183	648	360	229	577
169	305	396	406	635
391	275	569	419	491
413	508	529	382	613
194	500	344	247	489
216	444	420	325	640
307	428	589	535	489
283	401	606	382	631
294	280	380	470	1421
346	751	215	167	812
261	755	268	349	661
284	438	406	775	538
209	463	541	301	698
302	643	408	397	841
312	560	443	354	1118
243	355	318	358	752
298	742	262	254	1123
267	636	260	334	1109
234	642	184	223	620
413	791	397	326	495
326	604	431	267	629
243	748	752	322	704
387	872	460	505	434
344	536	725	433	450
292	649	470	394	1635
341	483	554	370	1353
256	611	416	350	1543
304	370	267	429	1173
323	374	319	367	841
306	354	388	358	850
253	464	329	259	1268
224	867	288	378	1137
291	793	363	348	966
272	503	327	242	1284
340	686	567	264	713
251	938	360	184	706
259	523	232	220	935
346	550	271	325	688
252	703	278	220	604
296	1128	201	261	795
304	625	311	195	694
277	435	205	238	1040
207	321	267	220	799
234	306	271	269	667
262	660	482	220	1013
238	533	325	236	497
305	550	332	233	808
238	500	1096	293	1413
307	450	860	289	1184
345	528	386	283	1190
328	914	397	331	1198
205	676	497	467	1386
210	392	266	338	877
236	572	741	336	711
261	475	306	362	1419
271	665	250	414	541
245	595	252	486	960
345	503	765	307	600
389	355	723	187	870
394	306	556	255	818
349	253	492	288	481
351	399	553	396	623
332	429	579	537	1120
270	270	306	359	964
193	422	287	330	1033
225	354	431	298	835
202	437	260	278	588
335	428	322	522	574
200	908	262	286	519
274	729	667	525	419
345	718	390	317	917
409	809	440	417	526
274	587	395	274	459
355	791	609	364	718
316	695	464	346	716
253	519	446	312	532
323	811	272	225	599
228	829	207	225	617
257	628	231	610	634
316	641	340	351	412
247	829	294	217	484
298	316	926	415	679
303	380	515	253	802
299	383	583	430	661
376	318	486	390	887
200	255	493	426	458
215	361	573	330	1187
196	390	445	399	725
365	598	397	328	667
210	487	305	361	804
293	686	388	359	1226
343	591	433	370	817
280	645	306	208	779
347	605	371	309	929
355	597	334	488	901
204	739	742	305	551
251	541	637	301	582
301	650	413	377	492
299	464	349	267	449
256	805	487	361	1161
309	478	522	307	660
211	432	684	341	287
260	577	448	258	938
304	458	400	421	650
336	442	562	467	699
417	430	499	394	929
255	1147	579	417	1365
344	515	299	349	611
317	825	477	310	454
299	430	412	273	542
277	701	497	342	541
273	579	281	201	408
291	561	492	370	547
311	618	324	525	339
204	516	577	416	530
	471	1023	438	606
	487	472	537	1134
	500	368	584	873
	425	362	380	895
	528	587	395	865
	415	458	421	598
	381	445	249	474
	394	341	440	625
	542	213	357	525
	449	239	248	1141
	268	326	397	1085
	588	484	348	1131
	761	285	332	1001
	388	699	252	943
	445	504	277	669
	535	309	338	799
	682	285	352	505
	748	647	219	563
	387	199	332	1178
	505	390	269	870
	435	243	516	891
	284	419	412	1232
	748	302	357	899
	510	540	312	584
	747	510	384	815
	440	343	274	562
	553	364	350	1542
	845	220	330	713
		328	371	633
		270	516	867
		1040	299	696
		592	317	1105
		340	251	925
		847	370	1040
		471	373	909
		184	476	729
		617	427	1148
		521	377	791
		616	555	460
		1024	397	486
		326	451	1167
		439	329	606
		415	281	578
		381	254	805
		481	307	537
		458	322	595
		388	183	590
		323	385	564
		533	312	461
		459	436	1187
		278	289	1312
		348	372	687
		344	310	655
			236	806
			390	677
			299	607
			455	737
			315	952
			284	631
			326	688
			271	882
			287	594
			440	1001
			387	539
			306	682
			326	711
			362	788
			326	518
			337
			409
			648
			470
			616
			303
			586
			298
			345
			390
			335
			358
			411
			389
			351
			294
			337
			404
			573
			384
			362
			352
			378
			386
			362
			445
			472
			445
			571
			362
			263
			428
			435
			442
			614
			335
			281
			359
			301
			560
			383
			517
			480
			417
			462
			209
			323
			311
			481
			354
			351
			465
			438
			600
			505
			402
			315
			483
			514
			422
			366
			262
			266
			264
			309
			369
			324
			192
			427
			327
			321
			271
			357
			441
			353
			316
			249
			316
			463
			220
			553
			311
			383
			327
			342
