# Supplementary material for: Tetraspanner‐based nanodomains modulate BAR domain‐induced membrane curvature
Source: EMBO Rep. 2023 Oct 30;24(12):e57232. doi: 10.15252/embr.202357232 (PMC10702824; doi:10.15252/embr.202357232)
Supplement: Supplementary file 12 — Source Data for Figure 5 [file EMBR-24-e57232-s012.zip › Figure 5/5D/5D_Pearson.xlsx]

## Sheet: 5D Pearson mean
Figure 5F	Pearson mean between Sur7-mNeGr and Nce102-RFP
WT	Δinp51 Δinp52
0.693593	-0.180344
0.870735	-0.0459784
0.901458	-0.544162
0.896253	0.29736
0.545138	-0.400587
0.716327	0.105195
0.755739	-0.0621354
0.829183	0.0092778
0.889902	0.201459
0.914196	-0.663507
0.940811	0.0667441
0.834944	-0.15302
0.912609	-0.186129
0.716187	0.43125
0.821386	0.0554811
0.344365	-0.0481635
0.821922	0.418805
0.643999	-0.263137
0.833542	-0.0474435
0.733079	-0.0995869
0.820388	-0.130763
0.855868	0.0959283
0.665402	-0.0898353
0.892389	-0.00605932
0.808838	-0.2533
0.786941	-0.0227752
0.866641	-0.102928
0.867289	0.67877
0.843827	0.0535365
0.656526	-0.244585
0.837661	-0.275394
0.533513	0.053302
0.731253	-0.243446
0.823636	-0.118992
0.818105	0.0289609
0.807842	-0.409524
0.826362	-0.260203
0.358318	-0.31864
0.749535	0.0729171
0.399102	0.497631
0.459767	0.518333
0.812743	-0.120543
0.949164	-0.231332
0.734162	-0.372067
0.68966	-0.314613
0.736071	-0.236104
0.567186	0.29863
0.742832	0.0568612
0.834383	-0.227961
0.550944	-0.253536
0.725826	-0.168644
0.788229	0.106559
0.776998	-0.10509
0.566249	-0.266517
0.863612	0.0987102
0.700732	-0.175337
0.141949	-0.461068
0.901953	-0.245868
0.829497	-0.361112
0.928282	0.120788
0.868699	-0.101264
0.710496	-0.107817
0.701904	0.0794808
0.791335	0.229143
0.543575	-0.119098
0.780952	-0.111994
0.452671	0.549083
0.654796	-0.307982
0.435187	-0.105892
0.468907	0.17871
0.627408	0.0688735
0.69853	0.0301146
0.574002	0.0521418
0.41695	0.143529
0.515594	0.173418
0.677478	0.0594492
0.517023	-0.0160775
0.461294	-0.0969415
0.538134	0.46052
0.593821	-0.420419
0.767928	0.166916
0.78757	-0.0333129
	0.00770936
	-0.137299
	0.155813
	-0.325596
	0.0439345
	-0.00247578
	-0.0149546
	0.48722
	-0.0102535
	0.444227
	0.54381
