# Supplementary material for: Tetraspanner‐based nanodomains modulate BAR domain‐induced membrane curvature
Source: EMBO Rep. 2023 Oct 30;24(12):e57232. doi: 10.15252/embr.202357232 (PMC10702824; doi:10.15252/embr.202357232)
Supplement: Supplementary file 12 — Source Data for Figure 5 [file EMBR-24-e57232-s012.zip › Figure 5/5F/5F_PMcytosolRatio.xlsx]

## Sheet: 5F PMcytosol ratio
Figure 5F	PM to cytosol ratio for 2xPH-PLCδ-GFP
WT	5xKO
1.32087	1.02238
1.50219	1.01283
1.31122	0.84195
1.28676	1.18159
1.24557	1.09293
1.3955	0.260193
1.22271	0.541566
1.21259	0.498344
1.42505	0.515247
1.29018	0.49306
1.17992	1.09626
1.14777	1.11536
1.2037	1.13976
1.36439	1.21812
1.40814	1.2762
1.19393	0.472227
1.23638	1.06854
1.34165	1.04095
1.4481	0.446454
1.44726	1.09243
1.19265	0.982901
1.29906	0.80405
1.23488	1.06942
1.52746	0.498615
1.18699	1.09628
1.19022	1.05751
1.23362	1.25278
1.34488	1.04675
1.26178	0.642575
1.25615	0.313783
1.53832	0.556399
1.27898	1.05975
1.76444	1.14485
1.20784	1.03692
1.29503	0.930072
1.25468	0.613034
1.10803	1.14539
1.26615	1.02756
1.24761	1.10789
1.52856	0.615139
1.31274	1.29593
1.40141	0.713167
1.22316	1.06036
1.17661	0.552469
1.25082	0.379059
1.25138	0.642187
1.42597	1.14885
1.29379	0.965983
1.21894	0.39989
0.983128	1.14319
0.926073	1.13776
1.15241	0.529728
1.03191	0.461924
0.869049	1.20862
	1.31588
	0.674197
