# Supplementary material for: Tetraspanner‐based nanodomains modulate BAR domain‐induced membrane curvature
Source: EMBO Rep. 2023 Oct 30;24(12):e57232. doi: 10.15252/embr.202357232 (PMC10702824; doi:10.15252/embr.202357232)
Supplement: Supplementary file 12 — Source Data for Figure 5 [file EMBR-24-e57232-s012.zip › Figure 5/5G/5G_Radial distance.xlsx]

## Sheet: 5G radial distance
Figure 5G	Radial distance between Nce102-RFP and Inp51-GFP					in nm (1 Pixel is 82 nm)
WT	5xKO
-164	-82
-82	0
-164	164
-82	82
-82	328
-82	0
-82	164
0	-82
82	-82
-82	246
-82	164
-164	-164
-164	0
0	0
82	246
164	0
-82	0
0	82
0	164
82	328
82	492
-82	0
-164	82
-82	246
0	-82
-164	0
0	0
0	164
-82	164
-82	246
0	164
82	164
0	82
82	164
0	82
82	0
0	246
-82	0
82	-164
82	246
0	164
-82	164
82	164
0	-82
0	82
-82	82
-82	-82
0	82
0	82
-164	410
-164	164
-82	0
0	246
82	0
-246	82
82	-82
-164	0
-82	410
164	410
-82	164
0	82
-82	0
0	164
0	328
-82	164
0	0
0	0
-82	328
-82	82
-82	0
0	0
0	164
0	0
0	-246
-82	0
82	164
-82	164
-164	328
0	82
82	164
82	-82
-82	164
164	-82
0	0
-164	82
0	0
82	0
82	82
82	82
0	0
0	82
82	82
0	0
0	328
0	-82
0	82
0	82
0	0
-82	164
0	0
0	82
0	82
-82	82
0	328
	82
	246
	328
	328
	574
	0
	328
	0
	492
	246
	82
	0
	164
	164
	0
	82
	164
