# Supplementary material for: Tetraspanner‐based nanodomains modulate BAR domain‐induced membrane curvature
Source: EMBO Rep. 2023 Oct 30;24(12):e57232. doi: 10.15252/embr.202357232 (PMC10702824; doi:10.15252/embr.202357232)
Supplement: Supplementary file 12 — Source Data for Figure 5 [file EMBR-24-e57232-s012.zip › Figure 5/5H/5H_Pearson.xlsx]

## Sheet: 5H Pearson mean
Figure 5H	Pearson mean between GFP-Mss4 and Nce102-RFP
WT	5xKO
-0.340325	-0.531743
-0.363786	-0.506415
-0.277488	-0.0193413
-0.234256	-0.395826
-0.489937	-0.541204
-0.160021	-0.536117
-0.490123	-0.64526
-0.453426	-0.402847
-0.168208	-0.189193
-0.389952	-0.26874
-0.193127	-0.530004
-0.338616	-0.495639
-0.359974	-0.58228
-0.442922	-0.498195
0.0945606	-0.5503
-0.614471	-0.478388
-0.440855	-0.644781
-0.358045	-0.36354
-0.501256	-0.305285
-0.505241	-0.118468
-0.204622	-0.285909
-0.600477	-0.011931
-0.00314979	-0.18843
-0.622314	-0.408788
-0.278531	-0.141932
-0.572139	-0.612935
-0.499737	-0.558396
-0.447765	-0.186006
-0.379177	-0.550985
-0.523547	-0.378695
-0.518559	-0.39834
-0.24032	-0.398454
-0.41463	-0.257326
-0.752321	-0.303574
-0.495879
-0.344157
-0.21335
-0.73037
-0.67658
-0.498165
-0.684644
