# Supplementary material for: Tetraspanner‐based nanodomains modulate BAR domain‐induced membrane curvature
Source: EMBO Rep. 2023 Oct 30;24(12):e57232. doi: 10.15252/embr.202357232 (PMC10702824; doi:10.15252/embr.202357232)
Supplement: Supplementary file 13 — Source Data for Figure 6 [file EMBR-24-e57232-s015.zip]

Archive with 40 entries (35 files):
- Figure 6/
- Figure 6/6A/
- Figure 6/6A/6A_Pearson mean.xlsx
- Figure 6/6A/Dinp5152_Nce102-Sur7G_Pil1R_cell.tif
- Figure 6/6A/Dinp5152_Nce102-Sur7G_Pil1R_zoom.tif
- Figure 6/6A/Dinp5152_Nce102-Sur7G_Sur7R_cell.tif
- Figure 6/6A/Dinp5152_Nce102-Sur7G_Sur7R_zoom.tif
- Figure 6/6A/Dinp5152_Nce102G_Sur7R_cell.tif
- Figure 6/6A/Dinp5152_Nce102G_Sur7R_zoom.tif
- Figure 6/6A/Dinp5152_Sur7G_Pil1R_cell.tif
- Figure 6/6A/Dinp5152_Sur7G_Pil1R_zoom.tif
- Figure 6/6A/WT_Nce102-Sur7G_Pil1R_cell.tif
- Figure 6/6A/WT_Nce102-Sur7G_Pil1R_zoom.tif
- Figure 6/6A/WT_Nce102-Sur7G_Sur7R_cell.tif
- Figure 6/6A/WT_Nce102G_Sur7R_cell.tif
- Figure 6/6A/WT_Nce102G_Sur7R_zoom.tif
- Figure 6/6A/WT_Sur7G_Pil1R_cell.tif
- Figure 6/6A/WT_Sur7G_Pil1R_zoom.tif
- Figure 6/6B/
- Figure 6/6B/6B_Radial distance.xlsx
- Figure 6/6B/Dinp5152_Nce102-Sur7_cell.tif
- Figure 6/6B/Dinp5152_Nce102-Sur7_linear.tif
- Figure 6/6B/Dinp5152_Nce102_cell.tif
- Figure 6/6B/Dinp5152_Nce102_linear.tif
- Figure 6/6B/Dinp5152_Sur7_cell.tif
- Figure 6/6B/Dinp5152_Sur7_linear.tif
- Figure 6/6B/WT_Nce102-Sur7_cell.tif
- Figure 6/6B/WT_Nce102-Sur7_linear.tif
- Figure 6/6B/WT_Nce102_cell.tif
- Figure 6/6B/WT_Nce102_linear.tif
- Figure 6/6B/WT_Sur7_cell.tif
- Figure 6/6B/WT_Sur7_linear.tif
- Figure 6/6C/
- Figure 6/6C/Dinp5152_FreezeFracture.tif
- Figure 6/6C/Dinp5152_Nce102-Sur7_FreezeFracture.tif
- Figure 6/6D/
- Figure 6/6D/37C.tif
- Figure 6/6D/40μgml_CW.tif
- Figure 6/6D/60nm_AbA.tif
- Figure 6/6D/Ctrl.tif
