# Supplementary material for: Tetraspanner‐based nanodomains modulate BAR domain‐induced membrane curvature
Source: EMBO Rep. 2023 Oct 30;24(12):e57232. doi: 10.15252/embr.202357232 (PMC10702824; doi:10.15252/embr.202357232)
Supplement: Supplementary file 13 — Source Data for Figure 6 [file EMBR-24-e57232-s015.zip › Figure 6/6A/6A_Pearson mean.xlsx]

## Sheet: 6A Pearson mean
Figure 6A	Pearson coefficient for colocalization between indicated fusion proteins (G: GFP, R: RFP)
Nce102G/ur7R	Sur7G/Pil1R	Nce102-Sur7G/Sur7R	Nce102-Sur7G/Pil1R	Δinp51Δinp52 Nce102G/Sur7R	Δinp51Δinp52 Sur7G/Pil1R	Δinp51Δinp52 Nce102-Sur7G/Sur7R	Δinp51Δinp52 Nce102-Sur7G/PilR
0.635986	0.341283	0.543293	0.855279	-0.153191	0.714068	0.848975	0.767767
0.481615	0.456069	0.504338	0.847701	-0.193389	-0.262348	0.500794	0.828528
0.424593	0.134454	0.693257	0.663584	-0.532529	-0.255912	0.605797	0.678508
0.616848	0.268414	0.408428	0.695122	0.334614	-0.29694	0.762706	0.93759
0.837896	0.283479	0.749697	0.737188	0.0931188	-0.0128293	0.11206	0.482238
0.309715	0.266066	0.556266	0.479116	-0.308382	-0.369497	0.723518	0.614437
0.640052	0.828012	0.55542	0.547831	-0.324535	0.226871	0.700343	0.39362
0.69071	0.599812	0.502645	0.665374	-0.486412	-0.00796818	0.6509	0.439153
0.45287	0.572299	0.638344	0.752472	-0.476323	0.466462	0.610569	0.791914
0.881355	0.597585	0.792683	0.70026	-0.285035	-0.229069	0.56038	0.335652
0.542189	0.708524	0.6051	0.712068	-0.286588	-0.369578	-0.0298074	0.703908
0.937888	0.693255	0.236513	0.585746	0.350284	-0.25523	0.519099	-0.248715
0.786287	0.525793	0.715632	0.728751	0.245218	0.458886	0.023604	0.641449
0.218177	0.376798	0.864144	0.831888	0.287258	-0.330236	0.249362	0.871705
0.750832	0.76255	0.391156	0.96399		0.178066	0.146352	0.750344
0.541717	0.777763	0.595681	0.452773		0.338354	-0.128238	0.439524
0.789276	0.693657	0.256271	0.709775		-0.208259	0.0898877	-0.112355
0.467169	0.870039	0.743952	0.630133		0.85349	0.160664	0.314286
0.763966	0.610695	0.640991	0.827762		0.181067	0.804248	0.543737
0.774517	0.914403	0.539762	0.766741		-0.176403	0.512946	0.815269
0.916114	0.433663	0.838811	0.76166		-0.302322		0.853156
0.62438	0.623132	0.335126	0.506751		-0.0481977		0.683454
0.540701	0.37414	0.806818	0.0628781		0.0393544		0.635803
0.679663	0.562906	0.431179	0.583183		-0.288655		0.812966
	0.511967	0.700697	0.834088		0.113009		0.868244
	0.629879	0.473065	0.751926		0.197053		0.710836
	0.723508	0.194256	0.746098		-0.134825		0.901381
		0.35854	0.710734		-0.252164		0.763949
		0.084927	0.791779		0.0323845		0.882577
		-0.0196695	0.867962		0.0668527		0.240146
		0.361113	0.914177		-0.0532709		0.939448
		-0.00113407	0.657419		-0.402121		0.572815
		0.02797	0.780152		-0.187185		0.851745
		0.340409			-0.206517		0.398609
		0.506082			-0.110406		0.816378
		0.375776			-0.169504		0.889895
		0.792907			-0.195412		0.854337
					-0.0905805		0.642041
					-0.464684		0.801169
					-0.305326		0.845932
					0.0455113		0.497424
					-0.0945854		0.672639
					-0.102806		0.356946
					-0.417963		0.159408
					-0.561299		0.527663
							0.611142
							0.278895
							0.822595
							0.697358
							0.788967
							0.646705
							0.606418
							0.923504
							0.860399
							0.922256
