# Supplementary material for: Tetraspanner‐based nanodomains modulate BAR domain‐induced membrane curvature
Source: EMBO Rep. 2023 Oct 30;24(12):e57232. doi: 10.15252/embr.202357232 (PMC10702824; doi:10.15252/embr.202357232)
Supplement: Supplementary file 13 — Source Data for Figure 6 [file EMBR-24-e57232-s015.zip › Figure 6/6B/6B_Radial distance.xlsx]

## Sheet: 6B radial distance
Figure 6B	Radial distance between Pil1-RFP and indicated markers (Nce102-Sur7 is chimera)					in nm (1 Pixel is 82 nm)
Sur7-GFP	Nce102-GFP	Nce102-Sur7-GFP	Δinp51/Δinp52_Sur7-GFP	Δinp51/Δinp52_Nce102-GFP	Δinp51/Δinp52_NCe102-Sur7-GFP
0	0	164	0	0	82
82	0	0	328	0	164
0	0	82	328	0	82
0	-82	82	246	0	164
0	0	0	0	82	164
82	0	82	246	-82	82
164	-82	164	246	0	0
82	0	82	82	0	82
164	0	82	-82	0	82
82	0	164	410	-82	82
82	0	82	0	0	82
82	0	82	328	0	0
164	0	0	246	0	82
82	0	246	328	0	0
82	0	0	820	164	164
82	0	82	0	-82	164
82	-82	0	82	0	164
82	-82	82	656	0	164
82	0	82	82	0	82
164	0	82	246	0	82
82	0	82	492	82	82
82	-82	164	82	0	82
82	-164	0	738	0	0
82	0	164	410	0	82
164	0	82	656	0	164
82	0	0	82	82	82
82	0	0	246	0	246
82	0	0	246	0	164
0	-82	82	82	0	82
0	0	0	574	0	82
0	0	164	0	0	82
0	0	164	164	0	82
0	0	0	492	0	82
82	0	0	328	0	164
82	0	0	410	0	164
0	-82	0	328	-82	82
164	0	0	0	0	82
82	0	0	410	-82	164
82	82	82	164	82	164
0	82	0	82	-82	82
164	0	82	328	0	328
82	164	82	328	-82	246
82	0	-82	164	0	0
82	0	82	410	82	328
82	0	-82	328	-82	-164
82	0	82	164	0	0
82	0	0	164	82	164
0	-82	82	82	0	246
0	82	0	492	-82	328
0	82	82	410	-82	0
0	0	0	246	82	164
164	-82	82	574	246	82
82	0	0	328	0	82
82	-82	0	164	-82	164
82	0	0	410	328	82
0	0	0	246	0	82
0	0	82	328	0	82
0	82	82	328	-82	246
82	-82	0	164	0	328
82	0	0	164	0	246
82	0	82	410	-82	164
82	0	82	246	0	164
0	0	82	246	82	164
0	164	82	164	0	82
82	0	-82	410	0	0
82	82	0	410	-82	82
0	0	0	656	0	246
82	0	82	492	0	82
82	82	0	82	-82	82
0	0	82	328	0	82
82	82	0	328	328	0
164	0	0	164	0	410
82	0	-82	492	-82	82
82	0	82	492	0	82
82	82	0	328	82	82
0	0	-82	492	0	82
0	0	0	0	-82	82
0	0	164	246	0	82
82	0	0	246	82	164
82	-82	82	574	0	82
82	82	0	-246	-82	164
82	82	82	246	82	164
82	82	82	164	-82	164
82	82	164	574	246	0
82	82	82	82	82	0
82	0	0	328	-82	0
82	0	0	-410	82	82
82	0	82	164	0	82
82	-82	82	-246	-82	82
82	0	82	328	-82	0
82	0	0	246	164	82
0	0	164	-328	-82	82
0	-82	82	410	-82	164
82	0	0	164	0	82
0	82	82	328	-82	82
0	0	164	410	0	82
0	82	164	328	-82	0
0	0	82	656	82	0
0	0	0	246	164	82
82	0	0	410	0	82
0	0	-82	410	0	82
82	82	82	820	-82	0
0	-82	-82	656	0	0
82	0	0	328	-82	82
0	0	82	246	0	0
82	0	0	164	0	82
82	-82	0	328	-82	82
82	0	410	82	0	82
82	82	0	164	0	0
0	-82	82	0	0	0
82	0	0	246	82	82
82	0	82	82	-82	164
82	0	82	164	0	82
82	0	82	0	0	82
0	-82	0	246	-82	82
0	-82	164	328	0	82
82	0	82	328	-82	82
82	-82	164	246	0	164
82	164	82	328	164	82
82	0	82	246	82	82
82	-82	-82	82	0	82
82	82	0	82	0	0
82	0	-82	0	0	82
0	82	0	82		164
82	-82	0	410		82
0	82	82	0		82
82		82	328		82
82		82	164		82
82		0			164
82		0			0
82		82			0
164		0			0
0		82			82
82		-82			82
0		164			82
0		82			0
		-82			164
		82			82
		82			82
		82			82
					82
					82
					82
					82
					82
					164
					82
