# Supplementary material for: Tetraspanner‐based nanodomains modulate BAR domain‐induced membrane curvature
Source: EMBO Rep. 2023 Oct 30;24(12):e57232. doi: 10.15252/embr.202357232 (PMC10702824; doi:10.15252/embr.202357232)
Supplement: Supplementary file 14 — Source Data for Figure 7 [file EMBR-24-e57232-s003.zip]

Archive with 49 entries (41 files):
- Figure 7/
- Figure 7/7A/
- Figure 7/7A/0.5.tif
- Figure 7/7A/0.tif
- Figure 7/7A/1.tif
- Figure 7/7A/10.tif
- Figure 7/7A/15.tif
- Figure 7/7A/2.tif
- Figure 7/7A/5.tif
- Figure 7/7B/
- Figure 7/7B/5xKO_Nce102RFP_PHGFP_PalmC.tif
- Figure 7/7B/WT_Nce102RFP_PHGFP_PalmC.tif
- Figure 7/7C/
- Figure 7/7C/7C_Pearson.xlsx
- Figure 7/7C/Sur7mNeGr_Pil1R_Ctrl.tif
- Figure 7/7C/Sur7mNeGr_Pil1R_PalmC.tif
- Figure 7/7D/
- Figure 7/7D/5xKO_2xzoom_0.tif
- Figure 7/7D/5xKO_2xzoom_100.tif
- Figure 7/7D/5xKO_2xzoom_200.tif
- Figure 7/7D/5xKO_2xzoom_series_5s.tif
- Figure 7/7D/WT_0.tif
- Figure 7/7D/WT_25.tif
- Figure 7/7D/WT_50.tif
- Figure 7/7D/WT_series_5s.tif
- Figure 7/7E/
- Figure 7/7E/7E_RadialDistance.xlsx
- Figure 7/7E/Ctrl_Lsp1mNeGr_Pil1RFP_cell.tif
- Figure 7/7E/Ctrl_Lsp1mNeGr_Pil1RFP_linear.tif
- Figure 7/7E/Ctrl_Sur7mNeGr_Pil1RFP_cell.tif
- Figure 7/7E/Ctrl_Sur7mNeGr_Pil1RFP_linear.tif
- Figure 7/7E/PalmC_Lsp1mNeGr_Pil1RFP_cell.tif
- Figure 7/7E/PalmC_Lsp1mNeGr_Pil1RFP_linear.tif
- Figure 7/7E/PalmC_Sur7mNeGr_Pil1RFP_cell.tif
- Figure 7/7E/PalmC_Sur7mNeGr_Pil1RFP_linear.tif
- Figure 7/7F/
- Figure 7/7F/Pil1Halo_Ctrl.tif
- Figure 7/7F/Pil1Halo_Ctrl_zoom.tif
- Figure 7/7F/Pil1Halo_PalmC_top.tif
- Figure 7/7F/Pil1Halo_PalmC_top_zoom1.tif
- Figure 7/7F/Pil1Halo_PalmC_top_zoom2.tif
- Figure 7/7F/Plot of Pil1Halo_PalmC_profile.tif
- Figure 7/7F/Sur7Halo_Ctrl.tif
- Figure 7/7F/Sur7Halo_Ctrl_zoom.tif
- Figure 7/7F/Sur7Halo_PalmC.tif
- Figure 7/7F/Sur7Halo_PalmC_zoom.tif
- Figure 7/7G/
- Figure 7/7G/PalmC_Sur7Halo_Pil1mNeGr.tif
- Figure 7/7G/PalmC_Sur7Halo_Pil1mNeGr_zoom.tif
