# Supplementary material for: Tetraspanner‐based nanodomains modulate BAR domain‐induced membrane curvature
Source: EMBO Rep. 2023 Oct 30;24(12):e57232. doi: 10.15252/embr.202357232 (PMC10702824; doi:10.15252/embr.202357232)
Supplement: Supplementary file 14 — Source Data for Figure 7 [file EMBR-24-e57232-s003.zip › Figure 7/7C/7C_Pearson.xlsx]

## Sheet: 7E Radial distance
Figure 7C	Pearson mean between Sur7mNeGr and Pil1RFP
WT	PalmC
0.777801	0.475302
0.802499	0.127691
0.863093	-0.235756
0.699971	0.728982
0.852929	0.625931
0.667616	0.458112
0.702013	0.390622
0.592175	0.29206
0.369437	0.659558
0.636281	0.320383
0.723458	0.445488
0.841639	0.402739
0.930281	0.703066
-0.123685	0.635473
0.92474	0.0447992
0.792325	-0.08939
0.881915	0.633654
0.972986	0.562103
0.821499	-0.0481682
0.835744	0.272749
0.217023	0.547085
0.628612	0.62747
0.843774	0.449907
0.87836	0.484751
0.897914	0.473074
0.869962	0.323041
0.619201	0.530746
0.667558	-0.00678829
0.67971	0.825531
0.859019	0.460348
0.948416	0.265045
0.808935	0.84292
0.588117	0.498236
0.637772	-0.210181
0.747528	-0.0622639
0.711992	0.213737
0.767349	0.606835
0.452057
0.657037
0.845644
0.330987
0.81032
0.683107
0.739317
0.826427
0.901609
0.641668
0.797609
0.888621
0.825698
0.912264
0.650254
0.830848
