# Supplementary material for: Tetraspanner‐based nanodomains modulate BAR domain‐induced membrane curvature
Source: EMBO Rep. 2023 Oct 30;24(12):e57232. doi: 10.15252/embr.202357232 (PMC10702824; doi:10.15252/embr.202357232)
Supplement: Supplementary file 14 — Source Data for Figure 7 [file EMBR-24-e57232-s003.zip › Figure 7/7E/7E_RadialDistance.xlsx]

## Sheet: 7E Radial distance
Figure 7E	Radial distance of indicated markers to Pil1-RFP
WT Sur7	PalmC Sur7	WT Lsp1	PalmC Lsp1		in nm (pixel size is 82 nm)
82	164	0	0
0	0	0	-82
-82	82	0	0
82	328	0	0
164	164	0	0
82	246	0	-82
82	82	0	0
82	-82	0	0
0	164	0	0
82	246	82	0
0	164	0	0
82	82	0	0
0	82	0	0
82	82	0	0
0	0	0	82
164	164	-82	-82
82	82	0	-82
82	246	0	0
82	164	82	-82
328	164	0	0
164	82	0	0
-164	82	82	-82
0	164	0	0
0	164	0	0
0	0	-82	-246
0	82	0	-82
-82	410	0	0
-82	82	0	0
-82	246	0	82
0	164	0	0
0	246	0	-82
0	164	0	0
82	164	-82	0
0	164	0	-82
82	164	0	0
82	164	0	0
164	164	0	82
164	82	0	-82
164	82	0	0
82	82	0	0
82	82	82	82
82	82	0	0
164	82	0	82
82	164	0	0
-82	82	-246	0
164	82	0	0
0	82	0	82
0	82	82	82
82	164	0	0
0	164	0	0
164	164	0	-164
164	82	164	0
164	164	82	82
246	164	0	82
0	0	0	0
82	82	0	82
82	164	82	0
82	82	82	82
82	-82	82	-82
82	82	82	0
82	164	0	0
82	-82	0	-82
82	82	0	0
0	164	0	82
0	0	82	-82
0	246	0	-82
82	82	0	0
82	0	-82	0
82	164	82	0
164	164	-82	0
164	-82	0	0
82	164	82	82
82	246	0	82
82	246	0	0
82	164	0	0
82	246	0	0
82	-82	0	0
0	0	0	0
0	410	0	82
82	164	328	82
82	164	-82	-82
0	246	0	0
0	246	0	82
0	82	0	-82
82	82	82	82
0	0	0	82
246	164	0	0
0	164	82	0
0	0	0	82
0	82	0	0
82	82	82	0
164	164	0	-82
164	82	0	0
82	0	82	0
82	0	82	0
0	0	0	0
82	82	0	0
0	164	0	0
164	164	0	82
0	164	0	0
0	82	82	-82
0	0	0	0
82	82	0	82
0	0	0	0
0	0	0	0
82	164	0	82
-82	82	82	0
0	82	0	82
82	0	0	82
82	0	0	82
164	-82	164	0
82	0	0	0
0	82	-82	0
0	164	0	0
82	0	0	0
82	82	0	0
0	0	0	-82
0	82	0	-82
82	82	0	0
164	82	82	0
0	164	0	-82
82	0	0	82
82	0	82	0
82	164	82	0
0	164	82	0
82	0	0	0
82	164	-410	-82
82	-82	0	-246
82	164	0
82	164	0
0	82	0
0	164	0
0	0	-82
-164	82	0
0	82	0
0	0	-164
82	0
0	82
82	0
82	82
82	164
-82	246
0	-82
82
82
0
82
82
82
0
82
82
82
82
0
82
0
0
